# Supplementary material for: Changes in enzyme activity and microbial community of rhizosphere soil under continuously monocultured Passiflora edulis treatment
Source: PLoS One. 2025 Jul 16;20(7):e0328363. doi: 10.1371/journal.pone.0328363 (PMC12266385; doi:10.1371/journal.pone.0328363)
Supplement: S1 Table — (XLS) [file pone.0328363.s001.xls]

## Sheet: Sheet1
Fig.1 The effect of continuous monocropping of passion fruit plant on rhizosphere soil enzyme activity
( Useres ug user-N g-1 soil 24 h-1)		Repeat1	Repeat2	Repeat3	Average	Stdev
	CK	873.148	882.784	882.784	879.572	3.212
	FY	1213.16	1031.45	990.155	1078.25	68.4966
	SY	791.932	911.692	889.667	864.43	36.8026
(Sucrase ug·g-1soil·24h-1)	CK	6131.85	8072.59	8042.96	7415.8	642.032
	FY	13257.8	8339.26	11243	10946.7	1427.56
	SY	5820.74	5731.85	6339.26	5963.95	189.4
(Polypheenoloxidase	CK	427.33	454	447.33	442.887	13.8791
ug·gallnut·g-1soil·2h-1)	FY	474.31	494.12	513.9	494.11	19.795
	SY	407.33	427.333	380.66	405.108	23.4157
	CK	820.667	807.333	814.112	814.037	6.667
	FY	1267.33	1220.67	1167.33	1218.44	50.037
	SY	700.667	754.458	607.333	687.486	74.4427
