# Supplementary material for: Changes in enzyme activity and microbial community of rhizosphere soil under continuously monocultured Passiflora edulis treatment
Source: PLoS One. 2025 Jul 16;20(7):e0328363. doi: 10.1371/journal.pone.0328363 (PMC12266385; doi:10.1371/journal.pone.0328363)
Supplement: S2 Table — (XLSX) [file pone.0328363.s002.xlsx]

## Sheet: S2 Table
Fig 2 Wenn diagram of bacterial community in rhizosphere soil of continuous cropping passion fruit
CK & FY & SY	CK & FY	CK & SY	FY & SY	CK only	FY only	SY only
OTU_1000	OTU_100	OTU_1000	OTU_1	OTU_10000	OTU_1001	OTU_10022
OTU_10006	OTU_1000	OTU_10004	OTU_10	OTU_10002	OTU_1004	OTU_10023
OTU_10009	OTU_10001	OTU_10006	OTU_1000	OTU_10003	OTU_10065	OTU_10024
OTU_10010	OTU_10006	OTU_10009	OTU_10006	OTU_10005	OTU_10069	OTU_10025
OTU_10015	OTU_10007	OTU_10010	OTU_10009	OTU_10008	OTU_10070	OTU_10033
OTU_10017	OTU_10009	OTU_10012	OTU_10010	OTU_10011	OTU_10071	OTU_10034
OTU_10018	OTU_10010	OTU_10013	OTU_10015	OTU_10016	OTU_10075	OTU_10036
OTU_10020	OTU_10014	OTU_10015	OTU_10017	OTU_10019	OTU_10077	OTU_10037
OTU_10028	OTU_10015	OTU_10017	OTU_10018	OTU_1002	OTU_10080	OTU_10039
OTU_10030	OTU_10017	OTU_10018	OTU_10020	OTU_1006	OTU_10081	OTU_10040
OTU_10038	OTU_10018	OTU_10020	OTU_10021	OTU_10064	OTU_10082	OTU_10042
OTU_10046	OTU_10020	OTU_10027	OTU_10026	OTU_10076	OTU_10085	OTU_10044
OTU_10049	OTU_10028	OTU_10028	OTU_10028	OTU_1008	OTU_10089	OTU_10050
OTU_10053	OTU_1003	OTU_10030	OTU_10029	OTU_10087	OTU_10092	OTU_10055
OTU_10056	OTU_10030	OTU_10031	OTU_10030	OTU_1009	OTU_10101	OTU_10062
OTU_10059	OTU_10038	OTU_10032	OTU_10038	OTU_10090	OTU_10104	OTU_10125
OTU_10061	OTU_10046	OTU_10035	OTU_10041	OTU_1010	OTU_10106	OTU_10193
OTU_10063	OTU_10049	OTU_10038	OTU_10043	OTU_10107	OTU_10111	OTU_10216
OTU_10088	OTU_1005	OTU_10046	OTU_10045	OTU_1011	OTU_10114	OTU_10218
OTU_10095	OTU_10053	OTU_10047	OTU_10046	OTU_1012	OTU_10122	OTU_10250
OTU_10096	OTU_10056	OTU_10049	OTU_10048	OTU_1013	OTU_10129	OTU_10275
OTU_10097	OTU_10059	OTU_10051	OTU_10049	OTU_1014	OTU_10130	OTU_10277
OTU_10105	OTU_10061	OTU_10053	OTU_10052	OTU_1015	OTU_10133	OTU_10280
OTU_10108	OTU_10063	OTU_10056	OTU_10053	OTU_1016	OTU_10137	OTU_10286
OTU_10113	OTU_1007	OTU_10059	OTU_10054	OTU_1017	OTU_10139	OTU_11
OTU_10118	OTU_10084	OTU_10061	OTU_10056	OTU_10170	OTU_10143	OTU_1191
OTU_10120	OTU_10088	OTU_10063	OTU_10057	OTU_10179	OTU_10145	OTU_1192
OTU_10121	OTU_10093	OTU_10088	OTU_10058	OTU_1018	OTU_10146	OTU_1194
OTU_10131	OTU_10095	OTU_10094	OTU_10059	OTU_10181	OTU_10147	OTU_1195
OTU_10134	OTU_10096	OTU_10095	OTU_10060	OTU_1019	OTU_10148	OTU_1198
OTU_10144	OTU_10097	OTU_10096	OTU_10061	OTU_10198	OTU_10149	OTU_1199
OTU_10161	OTU_10099	OTU_10097	OTU_10063	OTU_1020	OTU_10150	OTU_1201
OTU_10172	OTU_101	OTU_10105	OTU_10066	OTU_10207	OTU_10151	OTU_1202
OTU_10177	OTU_10105	OTU_10108	OTU_10067	OTU_1023	OTU_10157	OTU_1204
OTU_10195	OTU_10108	OTU_10113	OTU_10074	OTU_10249	OTU_10158	OTU_1205
OTU_10196	OTU_10113	OTU_10118	OTU_10088	OTU_1025	OTU_10159	OTU_1206
OTU_10201	OTU_10115	OTU_10120	OTU_10095	OTU_10252	OTU_10160	OTU_1211
OTU_10214	OTU_10118	OTU_10121	OTU_10096	OTU_10253	OTU_10162	OTU_1215
OTU_10215	OTU_10120	OTU_10131	OTU_10097	OTU_10254	OTU_10163	OTU_1224
OTU_10220	OTU_10121	OTU_10134	OTU_10103	OTU_10255	OTU_10164	OTU_1328
OTU_10228	OTU_10124	OTU_10144	OTU_10105	OTU_1027	OTU_10166	OTU_1481
OTU_10229	OTU_10126	OTU_10161	OTU_10108	OTU_1028	OTU_10167	OTU_153
OTU_10230	OTU_10131	OTU_10172	OTU_10112	OTU_10283	OTU_10171	OTU_1704
OTU_10231	OTU_10134	OTU_10177	OTU_10113	OTU_10288	OTU_10178	OTU_1730
OTU_10232	OTU_10135	OTU_10195	OTU_10117	OTU_1029	OTU_10190	OTU_1775
OTU_10233	OTU_10136	OTU_10196	OTU_10118	OTU_1030	OTU_10191	OTU_1832
OTU_10235	OTU_10138	OTU_10201	OTU_10120	OTU_1032	OTU_10192	OTU_1867
OTU_10236	OTU_10140	OTU_10214	OTU_10121	OTU_1033	OTU_10197	OTU_1868
OTU_10245	OTU_10144	OTU_10215	OTU_10127	OTU_1034	OTU_10199	OTU_1917
OTU_10246	OTU_10152	OTU_10220	OTU_10131	OTU_1037	OTU_10206	OTU_1918
OTU_10247	OTU_10153	OTU_10228	OTU_10134	OTU_1038	OTU_10208	OTU_1979
OTU_10256	OTU_10154	OTU_10229	OTU_10144	OTU_1039	OTU_10210	OTU_1980
OTU_10260	OTU_10155	OTU_10230	OTU_10156	OTU_1040	OTU_10211	OTU_2065
OTU_10265	OTU_10161	OTU_10231	OTU_10161	OTU_1041	OTU_10213	OTU_2067
OTU_10276	OTU_10172	OTU_10232	OTU_10169	OTU_1042	OTU_10217	OTU_2068
OTU_10278	OTU_10175	OTU_10233	OTU_10172	OTU_1043	OTU_10237	OTU_215
OTU_10279	OTU_10176	OTU_10235	OTU_10174	OTU_1044	OTU_10239	OTU_2152
OTU_10281	OTU_10177	OTU_10236	OTU_10177	OTU_1045	OTU_10242	OTU_2157
OTU_10282	OTU_10185	OTU_1024	OTU_10184	OTU_1046	OTU_10259	OTU_2161
OTU_10285	OTU_10186	OTU_10245	OTU_10195	OTU_1048	OTU_10261	OTU_219
OTU_1031	OTU_10194	OTU_10246	OTU_10196	OTU_1049	OTU_10264	OTU_2300
OTU_1055	OTU_10195	OTU_10247	OTU_10201	OTU_1050	OTU_10271	OTU_2301
OTU_106	OTU_10196	OTU_10256	OTU_10202	OTU_1051	OTU_10273	OTU_2303
OTU_1064	OTU_102	OTU_10257	OTU_10209	OTU_1052	OTU_10289	OTU_2305
OTU_107	OTU_10201	OTU_10260	OTU_10214	OTU_1053	OTU_10290	OTU_2308
OTU_1072	OTU_1021	OTU_10265	OTU_10215	OTU_1054	OTU_112	OTU_2311
OTU_1085	OTU_10214	OTU_10276	OTU_10220	OTU_1057	OTU_1134	OTU_2315
OTU_1099	OTU_10215	OTU_10278	OTU_10221	OTU_1058	OTU_114	OTU_2316
OTU_1117	OTU_10219	OTU_10279	OTU_10228	OTU_1060	OTU_119	OTU_2319
OTU_1118	OTU_10220	OTU_10281	OTU_10229	OTU_1062	OTU_120	OTU_2556
OTU_1121	OTU_10228	OTU_10282	OTU_10230	OTU_1066	OTU_121	OTU_2559
OTU_113	OTU_10229	OTU_10284	OTU_10231	OTU_1067	OTU_1220	OTU_2560
OTU_1137	OTU_10230	OTU_10285	OTU_10232	OTU_1068	OTU_1222	OTU_2564
OTU_1144	OTU_10231	OTU_1031	OTU_10233	OTU_1069	OTU_1228	OTU_2566
OTU_1151	OTU_10232	OTU_1035	OTU_10235	OTU_1070	OTU_1234	OTU_2567
OTU_1153	OTU_10233	OTU_1055	OTU_10236	OTU_1071	OTU_1236	OTU_2568
OTU_1157	OTU_10234	OTU_1056	OTU_10238	OTU_1074	OTU_1242	OTU_2570
OTU_1159	OTU_10235	OTU_106	OTU_10241	OTU_1075	OTU_1243	OTU_2571
OTU_1163	OTU_10236	OTU_1064	OTU_10245	OTU_1077	OTU_1245	OTU_2574
OTU_1174	OTU_10240	OTU_107	OTU_10246	OTU_1078	OTU_1246	OTU_2578
OTU_1176	OTU_10243	OTU_1072	OTU_10247	OTU_1079	OTU_1249	OTU_2579
OTU_1177	OTU_10244	OTU_1085	OTU_10256	OTU_1081	OTU_1254	OTU_2583
OTU_1196	OTU_10245	OTU_1095	OTU_10258	OTU_1082	OTU_1257	OTU_2585
OTU_12	OTU_10246	OTU_1099	OTU_10260	OTU_1083	OTU_1258	OTU_2587
OTU_1208	OTU_10247	OTU_1117	OTU_10265	OTU_1084	OTU_1259	OTU_2589
OTU_1213	OTU_10248	OTU_1118	OTU_10274	OTU_1086	OTU_126	OTU_2591
OTU_1214	OTU_10256	OTU_1121	OTU_10276	OTU_1087	OTU_1261	OTU_2593
OTU_1218	OTU_1026	OTU_113	OTU_10278	OTU_1088	OTU_1268	OTU_2594
OTU_1219	OTU_10260	OTU_1137	OTU_10279	OTU_1089	OTU_127	OTU_2598
OTU_1223	OTU_10263	OTU_1144	OTU_10281	OTU_1090	OTU_1272	OTU_2600
OTU_1229	OTU_10265	OTU_1149	OTU_10282	OTU_1091	OTU_1273	OTU_2601
OTU_1231	OTU_10266	OTU_1151	OTU_10285	OTU_1092	OTU_1274	OTU_2603
OTU_1232	OTU_10276	OTU_1153	OTU_10287	OTU_1094	OTU_1276	OTU_2610
OTU_1233	OTU_10278	OTU_1157	OTU_1031	OTU_1096	OTU_1281	OTU_2635
OTU_1235	OTU_10279	OTU_1159	OTU_1055	OTU_1098	OTU_1282	OTU_2722
OTU_124	OTU_10281	OTU_1163	OTU_106	OTU_1100	OTU_1285	OTU_3
OTU_1248	OTU_10282	OTU_1165	OTU_1064	OTU_1102	OTU_1286	OTU_3016
OTU_1251	OTU_10285	OTU_1174	OTU_107	OTU_1103	OTU_1287	OTU_3017
OTU_1253	OTU_103	OTU_1176	OTU_1072	OTU_1104	OTU_1291	OTU_3018
OTU_1269	OTU_1031	OTU_1177	OTU_1085	OTU_1106	OTU_1292	OTU_3020
OTU_1289	OTU_1036	OTU_1185	OTU_1099	OTU_1107	OTU_1293	OTU_3021
OTU_1294	OTU_104	OTU_1193	OTU_1117	OTU_1108	OTU_1301	OTU_3022
OTU_1302	OTU_1047	OTU_1196	OTU_1118	OTU_1109	OTU_1303	OTU_3027
OTU_1310	OTU_105	OTU_12	OTU_1121	OTU_1110	OTU_1305	OTU_3028
OTU_1312	OTU_1055	OTU_1200	OTU_113	OTU_1111	OTU_1306	OTU_3029
OTU_1325	OTU_106	OTU_1203	OTU_1137	OTU_1112	OTU_1307	OTU_3030
OTU_1329	OTU_1064	OTU_1207	OTU_1144	OTU_1113	OTU_1308	OTU_3032
OTU_1338	OTU_1065	OTU_1208	OTU_1151	OTU_1114	OTU_1309	OTU_3035
OTU_135	OTU_107	OTU_1209	OTU_1153	OTU_1116	OTU_1311	OTU_3036
OTU_1352	OTU_1072	OTU_1210	OTU_1157	OTU_1120	OTU_1322	OTU_3037
OTU_1355	OTU_1073	OTU_1212	OTU_1159	OTU_1122	OTU_1326	OTU_3039
OTU_1356	OTU_1076	OTU_1213	OTU_1163	OTU_1123	OTU_1333	OTU_3040
OTU_1374	OTU_108	OTU_1214	OTU_1174	OTU_1124	OTU_1340	OTU_3043
OTU_1375	OTU_1080	OTU_1216	OTU_1176	OTU_1125	OTU_1342	OTU_3044
OTU_1377	OTU_1085	OTU_1218	OTU_1177	OTU_1126	OTU_1345	OTU_3051
OTU_1378	OTU_109	OTU_1219	OTU_118	OTU_1127	OTU_1347	OTU_3052
OTU_1379	OTU_1093	OTU_1223	OTU_1196	OTU_1128	OTU_1350	OTU_3062
OTU_1381	OTU_1097	OTU_1229	OTU_1197	OTU_1129	OTU_1351	OTU_3065
OTU_1382	OTU_1099	OTU_1231	OTU_12	OTU_1130	OTU_1357	OTU_3068
OTU_1383	OTU_110	OTU_1232	OTU_1208	OTU_1131	OTU_1359	OTU_3069
OTU_1385	OTU_1101	OTU_1233	OTU_1213	OTU_1135	OTU_1364	OTU_3072
OTU_1386	OTU_1105	OTU_1235	OTU_1214	OTU_1138	OTU_1365	OTU_3076
OTU_1387	OTU_111	OTU_124	OTU_1217	OTU_1139	OTU_1366	OTU_3078
OTU_1388	OTU_1115	OTU_1248	OTU_1218	OTU_1140	OTU_1367	OTU_3080
OTU_1390	OTU_1117	OTU_1251	OTU_1219	OTU_1141	OTU_137	OTU_3081
OTU_1391	OTU_1118	OTU_1253	OTU_1221	OTU_1142	OTU_1370	OTU_3082
OTU_1392	OTU_1119	OTU_1269	OTU_1223	OTU_1143	OTU_1372	OTU_3083
OTU_1394	OTU_1121	OTU_1289	OTU_1229	OTU_1146	OTU_138	OTU_3084
OTU_1395	OTU_113	OTU_1294	OTU_1231	OTU_1147	OTU_140	OTU_3085
OTU_1398	OTU_1132	OTU_1302	OTU_1232	OTU_1152	OTU_1400	OTU_3087
OTU_14	OTU_1133	OTU_1310	OTU_1233	OTU_1154	OTU_1403	OTU_3088
OTU_1401	OTU_1136	OTU_1312	OTU_1235	OTU_1155	OTU_1452	OTU_3094
OTU_1404	OTU_1137	OTU_1325	OTU_124	OTU_1158	OTU_1457	OTU_3096
OTU_1405	OTU_1144	OTU_1329	OTU_1248	OTU_1160	OTU_1466	OTU_3097
OTU_1406	OTU_1145	OTU_1338	OTU_1250	OTU_1161	OTU_1468	OTU_3098
OTU_1410	OTU_1148	OTU_135	OTU_1251	OTU_1162	OTU_1489	OTU_3142
OTU_1411	OTU_115	OTU_1352	OTU_1253	OTU_1164	OTU_149	OTU_3162
OTU_1412	OTU_1150	OTU_1355	OTU_1265	OTU_1166	OTU_1495	OTU_3165
OTU_1418	OTU_1151	OTU_1356	OTU_1269	OTU_1167	OTU_1496	OTU_3195
OTU_1419	OTU_1153	OTU_1371	OTU_1278	OTU_1168	OTU_15	OTU_3273
OTU_1420	OTU_1157	OTU_1374	OTU_1283	OTU_1170	OTU_1500	OTU_3284
OTU_1422	OTU_1159	OTU_1375	OTU_1289	OTU_1172	OTU_1511	OTU_3322
OTU_1423	OTU_116	OTU_1377	OTU_1294	OTU_1173	OTU_1528	OTU_3365
OTU_1424	OTU_1163	OTU_1378	OTU_13	OTU_1175	OTU_1546	OTU_3689
OTU_1425	OTU_1169	OTU_1379	OTU_1300	OTU_1181	OTU_1547	OTU_3728
OTU_1426	OTU_117	OTU_1381	OTU_1302	OTU_1186	OTU_1553	OTU_3847
OTU_1427	OTU_1171	OTU_1382	OTU_1310	OTU_1188	OTU_1564	OTU_3927
OTU_1428	OTU_1174	OTU_1383	OTU_1312	OTU_1189	OTU_1565	OTU_3932
OTU_1430	OTU_1176	OTU_1385	OTU_1325	OTU_1190	OTU_1570	OTU_4091
OTU_1431	OTU_1177	OTU_1386	OTU_1329	OTU_122	OTU_1571	OTU_4093
OTU_1432	OTU_1178	OTU_1387	OTU_1338	OTU_1225	OTU_1622	OTU_4095
OTU_1433	OTU_1179	OTU_1388	OTU_135	OTU_123	OTU_1625	OTU_4098
OTU_1435	OTU_1180	OTU_1390	OTU_1352	OTU_1247	OTU_1632	OTU_4100
OTU_1436	OTU_1182	OTU_1391	OTU_1355	OTU_1284	OTU_1638	OTU_4101
OTU_1438	OTU_1183	OTU_1392	OTU_1356	OTU_1298	OTU_1641	OTU_4105
OTU_1441	OTU_1184	OTU_1394	OTU_1374	OTU_130	OTU_1672	OTU_4107
OTU_1442	OTU_1187	OTU_1395	OTU_1375	OTU_1304	OTU_1673	OTU_4109
OTU_1443	OTU_1196	OTU_1398	OTU_1376	OTU_1314	OTU_1685	OTU_4111
OTU_1444	OTU_12	OTU_14	OTU_1377	OTU_1317	OTU_1687	OTU_4114
OTU_1445	OTU_1208	OTU_1401	OTU_1378	OTU_1334	OTU_1688	OTU_4115
OTU_1446	OTU_1213	OTU_1404	OTU_1379	OTU_1336	OTU_1689	OTU_4117
OTU_145	OTU_1214	OTU_1405	OTU_1380	OTU_1344	OTU_170	OTU_4136
OTU_1451	OTU_1218	OTU_1406	OTU_1381	OTU_1354	OTU_171	OTU_4147
OTU_1455	OTU_1219	OTU_141	OTU_1382	OTU_1358	OTU_1710	OTU_4209
OTU_1456	OTU_1223	OTU_1410	OTU_1383	OTU_1361	OTU_1711	OTU_4294
OTU_1458	OTU_1229	OTU_1411	OTU_1384	OTU_1368	OTU_1713	OTU_4295
OTU_146	OTU_1231	OTU_1412	OTU_1385	OTU_144	OTU_1714	OTU_43
OTU_1461	OTU_1232	OTU_1418	OTU_1386	OTU_1524	OTU_172	OTU_4389
OTU_1462	OTU_1233	OTU_1419	OTU_1387	OTU_1525	OTU_1732	OTU_4409
OTU_1463	OTU_1235	OTU_142	OTU_1388	OTU_157	OTU_1734	OTU_4476
OTU_1464	OTU_1237	OTU_1420	OTU_1390	OTU_1574	OTU_1735	OTU_450
OTU_1465	OTU_124	OTU_1422	OTU_1391	OTU_158	OTU_1747	OTU_4502
OTU_1470	OTU_1248	OTU_1423	OTU_1392	OTU_1598	OTU_1748	OTU_4518
OTU_1472	OTU_125	OTU_1424	OTU_1394	OTU_16	OTU_175	OTU_4519
OTU_1473	OTU_1251	OTU_1425	OTU_1395	OTU_161	OTU_1750	OTU_46
OTU_1474	OTU_1252	OTU_1426	OTU_1397	OTU_1626	OTU_1754	OTU_4658
OTU_1475	OTU_1253	OTU_1427	OTU_1398	OTU_1627	OTU_1755	OTU_4660
OTU_1476	OTU_1255	OTU_1428	OTU_1399	OTU_163	OTU_1759	OTU_4688
OTU_1477	OTU_1267	OTU_1430	OTU_14	OTU_164	OTU_176	OTU_4721
OTU_1484	OTU_1269	OTU_1431	OTU_1401	OTU_1645	OTU_1778	OTU_4723
OTU_1492	OTU_1270	OTU_1432	OTU_1402	OTU_1656	OTU_1779	OTU_4725
OTU_1493	OTU_1275	OTU_1433	OTU_1404	OTU_1658	OTU_1781	OTU_4726
OTU_1494	OTU_128	OTU_1435	OTU_1405	OTU_166	OTU_1783	OTU_4782
OTU_1497	OTU_1288	OTU_1436	OTU_1406	OTU_17	OTU_1804	OTU_4784
OTU_1498	OTU_1289	OTU_1438	OTU_1407	OTU_1715	OTU_1808	OTU_4786
OTU_150	OTU_129	OTU_1441	OTU_1410	OTU_1739	OTU_1838	OTU_4787
OTU_1501	OTU_1290	OTU_1442	OTU_1411	OTU_174	OTU_1840	OTU_4788
OTU_1502	OTU_1294	OTU_1443	OTU_1412	OTU_1740	OTU_1841	OTU_4847
OTU_1504	OTU_1295	OTU_1444	OTU_1413	OTU_1761	OTU_1883	OTU_4848
OTU_1509	OTU_1299	OTU_1445	OTU_1415	OTU_1763	OTU_1884	OTU_4850
OTU_151	OTU_1302	OTU_1446	OTU_1417	OTU_1767	OTU_1885	OTU_4851
OTU_1512	OTU_131	OTU_145	OTU_1418	OTU_179	OTU_1886	OTU_4853
OTU_1513	OTU_1310	OTU_1451	OTU_1419	OTU_180	OTU_1887	OTU_4854
OTU_1514	OTU_1312	OTU_1455	OTU_1420	OTU_1812	OTU_1888	OTU_4855
OTU_1515	OTU_1313	OTU_1456	OTU_1422	OTU_1813	OTU_1892	OTU_4859
OTU_1517	OTU_1318	OTU_1458	OTU_1423	OTU_1814	OTU_1926	OTU_4860
OTU_1518	OTU_132	OTU_146	OTU_1424	OTU_1815	OTU_1927	OTU_4973
OTU_152	OTU_1320	OTU_1461	OTU_1425	OTU_1817	OTU_1932	OTU_4974
OTU_1521	OTU_1323	OTU_1462	OTU_1426	OTU_1818	OTU_1933	OTU_4975
OTU_1523	OTU_1325	OTU_1463	OTU_1427	OTU_182	OTU_1934	OTU_4976
OTU_1526	OTU_1329	OTU_1464	OTU_1428	OTU_1820	OTU_1935	OTU_4977
OTU_1530	OTU_133	OTU_1465	OTU_1430	OTU_183	OTU_1937	OTU_4978
OTU_1531	OTU_1335	OTU_1470	OTU_1431	OTU_1845	OTU_1940	OTU_4982
OTU_1533	OTU_1337	OTU_1471	OTU_1432	OTU_1847	OTU_1944	OTU_4983
OTU_1535	OTU_1338	OTU_1472	OTU_1433	OTU_185	OTU_1948	OTU_4984
OTU_1536	OTU_1339	OTU_1473	OTU_1435	OTU_1850	OTU_1985	OTU_4985
OTU_1538	OTU_134	OTU_1474	OTU_1436	OTU_1851	OTU_1989	OTU_4987
OTU_1539	OTU_1343	OTU_1475	OTU_1438	OTU_1859	OTU_1992	OTU_4988
OTU_1541	OTU_1346	OTU_1476	OTU_1441	OTU_1860	OTU_1993	OTU_4989
OTU_1542	OTU_135	OTU_1477	OTU_1442	OTU_1894	OTU_1996	OTU_4991
OTU_1543	OTU_1352	OTU_1484	OTU_1443	OTU_1903	OTU_1997	OTU_4992
OTU_1544	OTU_1355	OTU_1492	OTU_1444	OTU_1905	OTU_1999	OTU_4995
OTU_1549	OTU_1356	OTU_1493	OTU_1445	OTU_1907	OTU_2000	OTU_4996
OTU_155	OTU_136	OTU_1494	OTU_1446	OTU_193	OTU_2001	OTU_4997
OTU_1551	OTU_1369	OTU_1497	OTU_1447	OTU_195	OTU_2002	OTU_5000
OTU_1554	OTU_1373	OTU_1498	OTU_1448	OTU_1951	OTU_2003	OTU_5001
OTU_1557	OTU_1374	OTU_150	OTU_1449	OTU_1954	OTU_2007	OTU_5003
OTU_1558	OTU_1375	OTU_1501	OTU_145	OTU_1956	OTU_2009	OTU_5005
OTU_1559	OTU_1377	OTU_1502	OTU_1451	OTU_1957	OTU_2010	OTU_5006
OTU_1560	OTU_1378	OTU_1504	OTU_1455	OTU_1962	OTU_2012	OTU_5007
OTU_1562	OTU_1379	OTU_1509	OTU_1456	OTU_1963	OTU_2014	OTU_5008
OTU_1566	OTU_1381	OTU_151	OTU_1458	OTU_1965	OTU_2015	OTU_5009
OTU_1567	OTU_1382	OTU_1512	OTU_146	OTU_2025	OTU_2017	OTU_5011
OTU_1568	OTU_1383	OTU_1513	OTU_1460	OTU_2027	OTU_2019	OTU_5012
OTU_1576	OTU_1385	OTU_1514	OTU_1461	OTU_2040	OTU_202	OTU_5120
OTU_1577	OTU_1386	OTU_1515	OTU_1462	OTU_2043	OTU_2020	OTU_5140
OTU_1579	OTU_1387	OTU_1517	OTU_1463	OTU_2044	OTU_2021	OTU_5160
OTU_1580	OTU_1388	OTU_1518	OTU_1464	OTU_2047	OTU_2023	OTU_5176
OTU_1581	OTU_1389	OTU_152	OTU_1465	OTU_2053	OTU_205	OTU_5225
OTU_1582	OTU_139	OTU_1521	OTU_1470	OTU_210	OTU_207	OTU_5226
OTU_1583	OTU_1390	OTU_1522	OTU_1472	OTU_2108	OTU_2077	OTU_5232
OTU_1586	OTU_1391	OTU_1523	OTU_1473	OTU_2113	OTU_2078	OTU_5280
OTU_159	OTU_1392	OTU_1526	OTU_1474	OTU_2114	OTU_2080	OTU_5301
OTU_1590	OTU_1393	OTU_1530	OTU_1475	OTU_2118	OTU_2086	OTU_5372
OTU_1591	OTU_1394	OTU_1531	OTU_1476	OTU_2122	OTU_2087	OTU_5379
OTU_1592	OTU_1395	OTU_1533	OTU_1477	OTU_2123	OTU_2088	OTU_5481
OTU_1593	OTU_1396	OTU_1535	OTU_1478	OTU_2126	OTU_209	OTU_5512
OTU_1594	OTU_1398	OTU_1536	OTU_1483	OTU_2127	OTU_2090	OTU_5514
OTU_1595	OTU_14	OTU_1538	OTU_1484	OTU_2129	OTU_2092	OTU_5518
OTU_1600	OTU_1401	OTU_1539	OTU_1487	OTU_2132	OTU_2099	OTU_5527
OTU_1601	OTU_1404	OTU_1541	OTU_1492	OTU_2136	OTU_2100	OTU_5531
OTU_1604	OTU_1405	OTU_1542	OTU_1493	OTU_2137	OTU_2104	OTU_5552
OTU_1609	OTU_1406	OTU_1543	OTU_1494	OTU_2201	OTU_213	OTU_5567
OTU_1610	OTU_1408	OTU_1544	OTU_1497	OTU_2215	OTU_214	OTU_5568
OTU_1611	OTU_1409	OTU_1549	OTU_1498	OTU_2217	OTU_216	OTU_5570
OTU_1613	OTU_1410	OTU_155	OTU_150	OTU_2218	OTU_2169	OTU_5572
OTU_1614	OTU_1411	OTU_1551	OTU_1501	OTU_2219	OTU_2172	OTU_5573
OTU_1615	OTU_1412	OTU_1554	OTU_1502	OTU_2222	OTU_2174	OTU_5647
OTU_1617	OTU_1414	OTU_1556	OTU_1504	OTU_2224	OTU_2177	OTU_5763
OTU_1619	OTU_1416	OTU_1557	OTU_1505	OTU_2225	OTU_2180	OTU_5806
OTU_162	OTU_1418	OTU_1558	OTU_1509	OTU_2232	OTU_2181	OTU_5817
OTU_1623	OTU_1419	OTU_1559	OTU_151	OTU_2233	OTU_2182	OTU_5824
OTU_1629	OTU_1420	OTU_1560	OTU_1512	OTU_2238	OTU_2183	OTU_5831
OTU_1633	OTU_1421	OTU_1562	OTU_1513	OTU_2241	OTU_2185	OTU_5836
OTU_1634	OTU_1422	OTU_1566	OTU_1514	OTU_2243	OTU_2187	OTU_5876
OTU_1636	OTU_1423	OTU_1567	OTU_1515	OTU_2244	OTU_2189	OTU_5877
OTU_1637	OTU_1424	OTU_1568	OTU_1517	OTU_2246	OTU_2190	OTU_5899
OTU_1648	OTU_1425	OTU_1576	OTU_1518	OTU_2248	OTU_2191	OTU_590
OTU_1651	OTU_1426	OTU_1577	OTU_152	OTU_2252	OTU_2195	OTU_5908
OTU_1655	OTU_1427	OTU_1579	OTU_1521	OTU_2253	OTU_2198	OTU_5916
OTU_1657	OTU_1428	OTU_1580	OTU_1523	OTU_2256	OTU_2200	OTU_6100
OTU_1661	OTU_1429	OTU_1581	OTU_1526	OTU_2257	OTU_2203	OTU_6290
OTU_1662	OTU_143	OTU_1582	OTU_1530	OTU_2258	OTU_2206	OTU_6293
OTU_1663	OTU_1430	OTU_1583	OTU_1531	OTU_2261	OTU_2208	OTU_6395
OTU_1666	OTU_1431	OTU_1586	OTU_1533	OTU_2265	OTU_2212	OTU_6487
OTU_1667	OTU_1432	OTU_159	OTU_1535	OTU_2267	OTU_224	OTU_6552
OTU_1668	OTU_1433	OTU_1590	OTU_1536	OTU_2273	OTU_2323	OTU_6554
OTU_1674	OTU_1434	OTU_1591	OTU_1538	OTU_2275	OTU_2326	OTU_6572
OTU_1677	OTU_1435	OTU_1592	OTU_1539	OTU_2277	OTU_2327	OTU_6614
OTU_1679	OTU_1436	OTU_1593	OTU_1541	OTU_2279	OTU_2329	OTU_6895
OTU_1683	OTU_1437	OTU_1594	OTU_1542	OTU_2280	OTU_2331	OTU_6929
OTU_1684	OTU_1438	OTU_1595	OTU_1543	OTU_2284	OTU_2333	OTU_6931
OTU_1686	OTU_1439	OTU_1600	OTU_1544	OTU_2285	OTU_2334	OTU_6932
OTU_169	OTU_1440	OTU_1601	OTU_1545	OTU_2289	OTU_2335	OTU_6966
OTU_1690	OTU_1441	OTU_1604	OTU_1549	OTU_2343	OTU_2337	OTU_6969
OTU_1691	OTU_1442	OTU_1609	OTU_155	OTU_2403	OTU_2338	OTU_7
OTU_1693	OTU_1443	OTU_1610	OTU_1551	OTU_2413	OTU_234	OTU_701
OTU_1694	OTU_1444	OTU_1611	OTU_1552	OTU_2425	OTU_2340	OTU_7024
OTU_1695	OTU_1445	OTU_1613	OTU_1554	OTU_2427	OTU_2344	OTU_710
OTU_1697	OTU_1446	OTU_1614	OTU_1555	OTU_2428	OTU_2345	OTU_7106
OTU_1700	OTU_145	OTU_1615	OTU_1557	OTU_2429	OTU_2346	OTU_7107
OTU_1703	OTU_1450	OTU_1617	OTU_1558	OTU_2431	OTU_2347	OTU_7112
OTU_1705	OTU_1451	OTU_1619	OTU_1559	OTU_2434	OTU_2348	OTU_7118
OTU_1707	OTU_1453	OTU_162	OTU_1560	OTU_2437	OTU_2349	OTU_7122
OTU_1708	OTU_1454	OTU_1623	OTU_1561	OTU_2439	OTU_2351	OTU_7132
OTU_1709	OTU_1455	OTU_1629	OTU_1562	OTU_2441	OTU_2352	OTU_7137
OTU_1716	OTU_1456	OTU_1630	OTU_1566	OTU_2442	OTU_2354	OTU_714
OTU_1720	OTU_1458	OTU_1633	OTU_1567	OTU_2444	OTU_2356	OTU_7179
OTU_1721	OTU_1459	OTU_1634	OTU_1568	OTU_2445	OTU_2360	OTU_7190
OTU_1722	OTU_146	OTU_1636	OTU_1569	OTU_2446	OTU_2362	OTU_7252
OTU_1725	OTU_1461	OTU_1637	OTU_1576	OTU_2447	OTU_2364	OTU_7298
OTU_1726	OTU_1462	OTU_1648	OTU_1577	OTU_2448	OTU_2366	OTU_7299
OTU_1728	OTU_1463	OTU_1651	OTU_1579	OTU_2449	OTU_2367	OTU_7300
OTU_1729	OTU_1464	OTU_1655	OTU_1580	OTU_2450	OTU_2368	OTU_7343
OTU_1731	OTU_1465	OTU_1657	OTU_1581	OTU_2451	OTU_2369	OTU_7344
OTU_1733	OTU_1467	OTU_1660	OTU_1582	OTU_2453	OTU_2370	OTU_7407
OTU_1736	OTU_1469	OTU_1661	OTU_1583	OTU_2454	OTU_2373	OTU_7449
OTU_1737	OTU_147	OTU_1662	OTU_1586	OTU_2456	OTU_2377	OTU_7483
OTU_1741	OTU_1470	OTU_1663	OTU_159	OTU_2457	OTU_2378	OTU_7537
OTU_1743	OTU_1472	OTU_1666	OTU_1590	OTU_2458	OTU_2380	OTU_7542
OTU_1744	OTU_1473	OTU_1667	OTU_1591	OTU_2459	OTU_2382	OTU_7543
OTU_1753	OTU_1474	OTU_1668	OTU_1592	OTU_2462	OTU_2383	OTU_7547
OTU_1756	OTU_1475	OTU_1674	OTU_1593	OTU_2463	OTU_2386	OTU_7548
OTU_1762	OTU_1476	OTU_1677	OTU_1594	OTU_2465	OTU_2388	OTU_7551
OTU_1764	OTU_1477	OTU_1679	OTU_1595	OTU_2466	OTU_2389	OTU_7552
OTU_1774	OTU_1479	OTU_1683	OTU_1596	OTU_2467	OTU_239	OTU_7553
OTU_1776	OTU_1480	OTU_1684	OTU_1600	OTU_2470	OTU_2390	OTU_7555
OTU_1777	OTU_1482	OTU_1686	OTU_1601	OTU_2471	OTU_2392	OTU_7759
OTU_1785	OTU_1484	OTU_169	OTU_1602	OTU_2472	OTU_2393	OTU_7795
OTU_1787	OTU_1485	OTU_1690	OTU_1603	OTU_2473	OTU_2396	OTU_7826
OTU_1791	OTU_1486	OTU_1691	OTU_1604	OTU_2476	OTU_2397	OTU_7837
OTU_1792	OTU_1488	OTU_1693	OTU_1605	OTU_2477	OTU_2401	OTU_7853
OTU_1793	OTU_1490	OTU_1694	OTU_1607	OTU_2480	OTU_2402	OTU_7865
OTU_1799	OTU_1491	OTU_1695	OTU_1609	OTU_2482	OTU_2404	OTU_790
OTU_1800	OTU_1492	OTU_1697	OTU_1610	OTU_2486	OTU_2405	OTU_793
OTU_1802	OTU_1493	OTU_1700	OTU_1611	OTU_2488	OTU_2407	OTU_797
OTU_1803	OTU_1494	OTU_1703	OTU_1613	OTU_2490	OTU_2408	OTU_7998
OTU_1805	OTU_1497	OTU_1705	OTU_1614	OTU_2493	OTU_2409	OTU_8000
OTU_1809	OTU_1498	OTU_1707	OTU_1615	OTU_2494	OTU_2411	OTU_8033
OTU_181	OTU_1499	OTU_1708	OTU_1617	OTU_2495	OTU_2414	OTU_8039
OTU_1811	OTU_150	OTU_1709	OTU_1619	OTU_2496	OTU_2416	OTU_8093
OTU_1816	OTU_1501	OTU_1716	OTU_162	OTU_2499	OTU_2417	OTU_8149
OTU_1821	OTU_1502	OTU_1720	OTU_1620	OTU_2500	OTU_2419	OTU_8153
OTU_1822	OTU_1503	OTU_1721	OTU_1621	OTU_2501	OTU_2421	OTU_8154
OTU_1823	OTU_1504	OTU_1722	OTU_1623	OTU_2503	OTU_2424	OTU_8155
OTU_1825	OTU_1506	OTU_1725	OTU_1624	OTU_2504	OTU_243	OTU_8157
OTU_1826	OTU_1507	OTU_1726	OTU_1628	OTU_2505	OTU_246	OTU_8159
OTU_1827	OTU_1508	OTU_1728	OTU_1629	OTU_2509	OTU_261	OTU_8220
OTU_1829	OTU_1509	OTU_1729	OTU_1631	OTU_2511	OTU_2617	OTU_8221
OTU_1831	OTU_151	OTU_1731	OTU_1633	OTU_2516	OTU_2618	OTU_8222
OTU_1836	OTU_1510	OTU_1733	OTU_1634	OTU_2517	OTU_2620	OTU_8226
OTU_1839	OTU_1512	OTU_1736	OTU_1636	OTU_2523	OTU_2622	OTU_8306
OTU_184	OTU_1513	OTU_1737	OTU_1637	OTU_2524	OTU_2623	OTU_8310
OTU_1843	OTU_1514	OTU_1741	OTU_1648	OTU_2528	OTU_2624	OTU_8312
OTU_1849	OTU_1515	OTU_1743	OTU_1651	OTU_2530	OTU_2625	OTU_8315
OTU_1858	OTU_1516	OTU_1744	OTU_1655	OTU_2532	OTU_2627	OTU_8383
OTU_186	OTU_1517	OTU_1753	OTU_1657	OTU_2534	OTU_2628	OTU_8423
OTU_1862	OTU_1518	OTU_1756	OTU_1661	OTU_2537	OTU_2630	OTU_8437
OTU_1864	OTU_1519	OTU_1762	OTU_1662	OTU_2539	OTU_2631	OTU_8439
OTU_1865	OTU_152	OTU_1764	OTU_1663	OTU_2540	OTU_2634	OTU_8442
OTU_1869	OTU_1520	OTU_1771	OTU_1666	OTU_2541	OTU_2642	OTU_8444
OTU_1870	OTU_1521	OTU_1774	OTU_1667	OTU_2544	OTU_2643	OTU_8445
OTU_1871	OTU_1523	OTU_1776	OTU_1668	OTU_2546	OTU_2647	OTU_8447
OTU_1872	OTU_1526	OTU_1777	OTU_1669	OTU_2547	OTU_2650	OTU_8449
OTU_1873	OTU_1527	OTU_1785	OTU_1670	OTU_2548	OTU_2658	OTU_8450
OTU_1874	OTU_1529	OTU_1786	OTU_1674	OTU_2552	OTU_2660	OTU_8452
OTU_1875	OTU_1530	OTU_1787	OTU_1675	OTU_2553	OTU_2661	OTU_8454
OTU_188	OTU_1531	OTU_1791	OTU_1677	OTU_2639	OTU_2662	OTU_8456
OTU_1880	OTU_1532	OTU_1792	OTU_1679	OTU_2649	OTU_2663	OTU_8461
OTU_189	OTU_1533	OTU_1793	OTU_1683	OTU_2681	OTU_2665	OTU_8526
OTU_1890	OTU_1534	OTU_1795	OTU_1684	OTU_2747	OTU_2666	OTU_8684
OTU_1902	OTU_1535	OTU_1798	OTU_1686	OTU_2750	OTU_2667	OTU_8686
OTU_1910	OTU_1536	OTU_1799	OTU_169	OTU_2751	OTU_2672	OTU_8687
OTU_1911	OTU_1537	OTU_1800	OTU_1690	OTU_2752	OTU_2674	OTU_8691
OTU_1912	OTU_1538	OTU_1802	OTU_1691	OTU_2753	OTU_2677	OTU_8693
OTU_1914	OTU_1539	OTU_1803	OTU_1693	OTU_2754	OTU_2678	OTU_8695
OTU_192	OTU_154	OTU_1805	OTU_1694	OTU_2755	OTU_2694	OTU_8696
OTU_1920	OTU_1540	OTU_1809	OTU_1695	OTU_2756	OTU_2695	OTU_8698
OTU_194	OTU_1541	OTU_181	OTU_1697	OTU_2758	OTU_2696	OTU_8702
OTU_1943	OTU_1542	OTU_1811	OTU_1700	OTU_2759	OTU_2698	OTU_8704
OTU_1949	OTU_1543	OTU_1816	OTU_1703	OTU_2760	OTU_2700	OTU_8705
OTU_1950	OTU_1544	OTU_1821	OTU_1705	OTU_2762	OTU_2701	OTU_8708
OTU_1955	OTU_1548	OTU_1822	OTU_1706	OTU_2763	OTU_2702	OTU_8711
OTU_1958	OTU_1549	OTU_1823	OTU_1707	OTU_2764	OTU_2706	OTU_8712
OTU_1959	OTU_155	OTU_1825	OTU_1708	OTU_2765	OTU_2709	OTU_8717
OTU_196	OTU_1550	OTU_1826	OTU_1709	OTU_2767	OTU_271	OTU_8721
OTU_1961	OTU_1551	OTU_1827	OTU_1716	OTU_2768	OTU_2713	OTU_8723
OTU_1964	OTU_1554	OTU_1829	OTU_1720	OTU_2770	OTU_2714	OTU_8727
OTU_197	OTU_1557	OTU_1831	OTU_1721	OTU_2773	OTU_2716	OTU_8728
OTU_1970	OTU_1558	OTU_1836	OTU_1722	OTU_2776	OTU_2717	OTU_8730
OTU_1974	OTU_1559	OTU_1839	OTU_1725	OTU_2778	OTU_2719	OTU_8731
OTU_1976	OTU_156	OTU_184	OTU_1726	OTU_2779	OTU_2721	OTU_8734
OTU_1977	OTU_1560	OTU_1843	OTU_1728	OTU_2780	OTU_2723	OTU_8735
OTU_1981	OTU_1562	OTU_1849	OTU_1729	OTU_2782	OTU_2725	OTU_8768
OTU_1982	OTU_1563	OTU_1852	OTU_1731	OTU_2783	OTU_2727	OTU_88
OTU_1983	OTU_1566	OTU_1853	OTU_1733	OTU_2784	OTU_2729	OTU_8874
OTU_1984	OTU_1567	OTU_1858	OTU_1736	OTU_2789	OTU_2731	OTU_8895
OTU_1986	OTU_1568	OTU_186	OTU_1737	OTU_2790	OTU_2735	OTU_8896
OTU_1988	OTU_1572	OTU_1862	OTU_1741	OTU_2791	OTU_2741	OTU_8905
OTU_199	OTU_1573	OTU_1864	OTU_1743	OTU_2792	OTU_2742	OTU_921
OTU_1990	OTU_1575	OTU_1865	OTU_1744	OTU_2795	OTU_2744	OTU_922
OTU_20	OTU_1576	OTU_1869	OTU_1745	OTU_2796	OTU_2745	OTU_923
OTU_2006	OTU_1577	OTU_1870	OTU_1746	OTU_2799	OTU_2746	OTU_925
OTU_2016	OTU_1578	OTU_1871	OTU_1751	OTU_28	OTU_2749	OTU_930
OTU_2024	OTU_1579	OTU_1872	OTU_1753	OTU_2800	OTU_2794	OTU_9347
OTU_203	OTU_1580	OTU_1873	OTU_1756	OTU_2801	OTU_288	OTU_935
OTU_2030	OTU_1581	OTU_1874	OTU_1762	OTU_2803	OTU_29	OTU_942
OTU_2031	OTU_1582	OTU_1875	OTU_1764	OTU_2804	OTU_2939	OTU_9490
OTU_2032	OTU_1583	OTU_188	OTU_1774	OTU_2805	OTU_297	OTU_9540
OTU_2034	OTU_1584	OTU_1880	OTU_1776	OTU_2806	OTU_30	OTU_9542
OTU_2035	OTU_1585	OTU_189	OTU_1777	OTU_2807	OTU_3099	OTU_9620
OTU_2038	OTU_1586	OTU_1890	OTU_1785	OTU_2811	OTU_31	OTU_9625
OTU_2039	OTU_1587	OTU_1897	OTU_1787	OTU_2812	OTU_3103	OTU_9703
OTU_204	OTU_1588	OTU_1902	OTU_1791	OTU_2813	OTU_3106	OTU_9706
OTU_2041	OTU_1589	OTU_1910	OTU_1792	OTU_2814	OTU_3110	OTU_9711
OTU_2049	OTU_159	OTU_1911	OTU_1793	OTU_2815	OTU_3111	OTU_9712
OTU_2050	OTU_1590	OTU_1912	OTU_1797	OTU_2816	OTU_3113	OTU_9826
OTU_2059	OTU_1591	OTU_1914	OTU_1799	OTU_2817	OTU_3114	OTU_9830
OTU_2061	OTU_1592	OTU_192	OTU_1800	OTU_2818	OTU_3122	OTU_9833
OTU_2064	OTU_1593	OTU_1920	OTU_1801	OTU_2819	OTU_3124	OTU_9836
OTU_2069	OTU_1594	OTU_1923	OTU_1802	OTU_2821	OTU_3126	OTU_9863
OTU_208	OTU_1595	OTU_194	OTU_1803	OTU_2822	OTU_3127	OTU_9914
OTU_2081	OTU_1597	OTU_1943	OTU_1805	OTU_2823	OTU_3130	OTU_9932
OTU_2084	OTU_1599	OTU_1949	OTU_1809	OTU_2824	OTU_3137
OTU_2094	OTU_160	OTU_1950	OTU_181	OTU_2825	OTU_3139
OTU_2106	OTU_1600	OTU_1955	OTU_1810	OTU_2826	OTU_3140
OTU_212	OTU_1601	OTU_1958	OTU_1811	OTU_2829	OTU_3141
OTU_2120	OTU_1604	OTU_1959	OTU_1816	OTU_2830	OTU_3144
OTU_2125	OTU_1606	OTU_196	OTU_1821	OTU_2834	OTU_3145
OTU_2128	OTU_1608	OTU_1961	OTU_1822	OTU_2835	OTU_3146
OTU_2130	OTU_1609	OTU_1964	OTU_1823	OTU_2837	OTU_3147
OTU_2135	OTU_1610	OTU_1969	OTU_1825	OTU_2838	OTU_3149
OTU_2138	OTU_1611	OTU_197	OTU_1826	OTU_2839	OTU_3150
OTU_2140	OTU_1612	OTU_1970	OTU_1827	OTU_2840	OTU_3151
OTU_2141	OTU_1613	OTU_1973	OTU_1828	OTU_2843	OTU_3152
OTU_2143	OTU_1614	OTU_1974	OTU_1829	OTU_2844	OTU_3153
OTU_2144	OTU_1615	OTU_1975	OTU_1830	OTU_2846	OTU_3154
OTU_2146	OTU_1616	OTU_1976	OTU_1831	OTU_2847	OTU_3159
OTU_2151	OTU_1617	OTU_1977	OTU_1833	OTU_2848	OTU_3161
OTU_2153	OTU_1618	OTU_198	OTU_1834	OTU_2850	OTU_3164
OTU_2154	OTU_1619	OTU_1981	OTU_1835	OTU_2851	OTU_3167
OTU_2158	OTU_162	OTU_1982	OTU_1836	OTU_2856	OTU_3168
OTU_2165	OTU_1623	OTU_1983	OTU_1839	OTU_2858	OTU_3169
OTU_2166	OTU_1629	OTU_1984	OTU_184	OTU_2862	OTU_3173
OTU_2168	OTU_1633	OTU_1986	OTU_1843	OTU_2864	OTU_3176
OTU_2170	OTU_1634	OTU_1988	OTU_1849	OTU_2866	OTU_3183
OTU_2176	OTU_1635	OTU_199	OTU_1858	OTU_2868	OTU_3189
OTU_218	OTU_1636	OTU_1990	OTU_186	OTU_2870	OTU_3196
OTU_2193	OTU_1637	OTU_20	OTU_1862	OTU_2871	OTU_3197
OTU_2205	OTU_1639	OTU_2006	OTU_1864	OTU_2873	OTU_3199
OTU_2207	OTU_1640	OTU_2016	OTU_1865	OTU_2874	OTU_32
OTU_2209	OTU_1642	OTU_2024	OTU_1866	OTU_2875	OTU_3202
OTU_2210	OTU_1643	OTU_203	OTU_1869	OTU_2876	OTU_3203
OTU_2216	OTU_1644	OTU_2030	OTU_1870	OTU_2878	OTU_3206
OTU_222	OTU_1646	OTU_2031	OTU_1871	OTU_2880	OTU_3207
OTU_2221	OTU_1647	OTU_2032	OTU_1872	OTU_2882	OTU_3210
OTU_2223	OTU_1648	OTU_2034	OTU_1873	OTU_2883	OTU_3211
OTU_2227	OTU_1649	OTU_2035	OTU_1874	OTU_2885	OTU_3212
OTU_2228	OTU_165	OTU_2038	OTU_1875	OTU_2886	OTU_3213
OTU_223	OTU_1650	OTU_2039	OTU_1876	OTU_2887	OTU_3215
OTU_2231	OTU_1651	OTU_204	OTU_188	OTU_2888	OTU_3217
OTU_2235	OTU_1652	OTU_2041	OTU_1880	OTU_2889	OTU_3218
OTU_2239	OTU_1653	OTU_2042	OTU_189	OTU_2892	OTU_3219
OTU_2245	OTU_1654	OTU_2045	OTU_1890	OTU_2895	OTU_3222
OTU_225	OTU_1655	OTU_2049	OTU_1902	OTU_2896	OTU_3224
OTU_2251	OTU_1657	OTU_2050	OTU_1910	OTU_2897	OTU_3227
OTU_2255	OTU_1659	OTU_2054	OTU_1911	OTU_2898	OTU_3230
OTU_226	OTU_1661	OTU_2059	OTU_1912	OTU_2900	OTU_3233
OTU_2260	OTU_1662	OTU_2061	OTU_1914	OTU_2901	OTU_3234
OTU_2266	OTU_1663	OTU_2062	OTU_1916	OTU_2902	OTU_3235
OTU_2269	OTU_1664	OTU_2064	OTU_1919	OTU_2903	OTU_3236
OTU_227	OTU_1665	OTU_2069	OTU_192	OTU_2904	OTU_3237
OTU_228	OTU_1666	OTU_208	OTU_1920	OTU_2907	OTU_3239
OTU_2283	OTU_1667	OTU_2081	OTU_1921	OTU_2908	OTU_3240
OTU_229	OTU_1668	OTU_2084	OTU_1922	OTU_2910	OTU_3241
OTU_2298	OTU_167	OTU_2094	OTU_1924	OTU_2912	OTU_3243
OTU_230	OTU_1671	OTU_21	OTU_1938	OTU_2913	OTU_3246
OTU_2302	OTU_1674	OTU_2106	OTU_194	OTU_2914	OTU_3247
OTU_2306	OTU_1676	OTU_212	OTU_1942	OTU_2916	OTU_3251
OTU_2309	OTU_1677	OTU_2120	OTU_1943	OTU_2917	OTU_3252
OTU_231	OTU_1678	OTU_2125	OTU_1946	OTU_2918	OTU_3255
OTU_2310	OTU_1679	OTU_2128	OTU_1947	OTU_2920	OTU_3256
OTU_2312	OTU_168	OTU_2130	OTU_1949	OTU_2921	OTU_3257
OTU_2318	OTU_1680	OTU_2135	OTU_1950	OTU_2922	OTU_3258
OTU_232	OTU_1681	OTU_2138	OTU_1955	OTU_2923	OTU_3259
OTU_233	OTU_1682	OTU_2139	OTU_1958	OTU_2924	OTU_3260
OTU_2339	OTU_1683	OTU_2140	OTU_1959	OTU_2925	OTU_3261
OTU_2350	OTU_1684	OTU_2141	OTU_196	OTU_2926	OTU_3263
OTU_2353	OTU_1686	OTU_2143	OTU_1961	OTU_2927	OTU_3265
OTU_2355	OTU_169	OTU_2144	OTU_1964	OTU_2929	OTU_3269
OTU_2359	OTU_1690	OTU_2146	OTU_197	OTU_2931	OTU_3270
OTU_236	OTU_1691	OTU_2150	OTU_1970	OTU_2932	OTU_3271
OTU_2361	OTU_1692	OTU_2151	OTU_1974	OTU_2934	OTU_3272
OTU_237	OTU_1693	OTU_2153	OTU_1976	OTU_2942	OTU_3276
OTU_2376	OTU_1694	OTU_2154	OTU_1977	OTU_2944	OTU_3283
OTU_238	OTU_1695	OTU_2158	OTU_1978	OTU_2946	OTU_3291
OTU_2395	OTU_1696	OTU_2165	OTU_1981	OTU_2947	OTU_3292
OTU_241	OTU_1697	OTU_2166	OTU_1982	OTU_2948	OTU_3294
OTU_2415	OTU_1698	OTU_2168	OTU_1983	OTU_2949	OTU_3295
OTU_242	OTU_1699	OTU_2170	OTU_1984	OTU_2950	OTU_3296
OTU_2422	OTU_1700	OTU_2176	OTU_1986	OTU_2951	OTU_3297
OTU_2423	OTU_1701	OTU_218	OTU_1988	OTU_2952	OTU_3299
OTU_2432	OTU_1702	OTU_2192	OTU_199	OTU_2953	OTU_3309
OTU_2433	OTU_1703	OTU_2193	OTU_1990	OTU_2954	OTU_3316
OTU_2438	OTU_1705	OTU_2205	OTU_1994	OTU_2955	OTU_3317
OTU_244	OTU_1707	OTU_2207	OTU_2	OTU_2956	OTU_3318
OTU_2461	OTU_1708	OTU_2209	OTU_20	OTU_2957	OTU_3323
OTU_2469	OTU_1709	OTU_2210	OTU_200	OTU_2959	OTU_3325
OTU_248	OTU_1712	OTU_2216	OTU_2004	OTU_2960	OTU_3329
OTU_2484	OTU_1716	OTU_222	OTU_2006	OTU_2961	OTU_3330
OTU_2489	OTU_1717	OTU_2220	OTU_2011	OTU_2963	OTU_3332
OTU_249	OTU_1718	OTU_2221	OTU_2016	OTU_2965	OTU_3335
OTU_2492	OTU_1719	OTU_2223	OTU_2024	OTU_2966	OTU_3336
OTU_2498	OTU_1720	OTU_2227	OTU_203	OTU_2967	OTU_3344
OTU_250	OTU_1721	OTU_2228	OTU_2030	OTU_2968	OTU_3349
OTU_2502	OTU_1722	OTU_223	OTU_2031	OTU_2969	OTU_3356
OTU_2506	OTU_1723	OTU_2231	OTU_2032	OTU_2970	OTU_3359
OTU_2508	OTU_1724	OTU_2235	OTU_2034	OTU_2971	OTU_3360
OTU_252	OTU_1725	OTU_2237	OTU_2035	OTU_2972	OTU_3369
OTU_253	OTU_1726	OTU_2239	OTU_2038	OTU_2975	OTU_3371
OTU_2535	OTU_1727	OTU_2245	OTU_2039	OTU_2976	OTU_3374
OTU_255	OTU_1728	OTU_225	OTU_204	OTU_2977	OTU_3378
OTU_2550	OTU_1729	OTU_2251	OTU_2041	OTU_2978	OTU_3382
OTU_2555	OTU_173	OTU_2255	OTU_2049	OTU_2980	OTU_3388
OTU_2558	OTU_1731	OTU_226	OTU_2050	OTU_2981	OTU_34
OTU_256	OTU_1733	OTU_2260	OTU_2059	OTU_2982	OTU_3423
OTU_2561	OTU_1736	OTU_2266	OTU_2061	OTU_2984	OTU_3450
OTU_2565	OTU_1737	OTU_2269	OTU_2063	OTU_2985	OTU_3488
OTU_257	OTU_1738	OTU_227	OTU_2064	OTU_2986	OTU_3491
OTU_258	OTU_1741	OTU_2271	OTU_2066	OTU_2988	OTU_3499
OTU_2581	OTU_1742	OTU_2278	OTU_2069	OTU_2990	OTU_3507
OTU_2582	OTU_1743	OTU_228	OTU_2070	OTU_2991	OTU_3515
OTU_2588	OTU_1744	OTU_2281	OTU_2071	OTU_2993	OTU_352
OTU_259	OTU_1749	OTU_2283	OTU_2072	OTU_2994	OTU_353
OTU_2592	OTU_1752	OTU_229	OTU_2073	OTU_2997	OTU_3534
OTU_2596	OTU_1753	OTU_2295	OTU_2074	OTU_3003	OTU_3535
OTU_2599	OTU_1756	OTU_2296	OTU_2075	OTU_3005	OTU_3551
OTU_260	OTU_1757	OTU_2297	OTU_2076	OTU_3006	OTU_3554
OTU_2606	OTU_1758	OTU_2298	OTU_2079	OTU_3007	OTU_3585
OTU_2607	OTU_1760	OTU_2299	OTU_208	OTU_3008	OTU_3586
OTU_2608	OTU_1762	OTU_230	OTU_2081	OTU_3009	OTU_360
OTU_2615	OTU_1764	OTU_2302	OTU_2082	OTU_3011	OTU_3601
OTU_262	OTU_1765	OTU_2304	OTU_2084	OTU_3012	OTU_3604
OTU_263	OTU_1766	OTU_2306	OTU_2091	OTU_3014	OTU_3631
OTU_264	OTU_1768	OTU_2309	OTU_2094	OTU_304	OTU_366
OTU_2644	OTU_1769	OTU_231	OTU_2096	OTU_306	OTU_3661
OTU_265	OTU_177	OTU_2310	OTU_2097	OTU_3118	OTU_3664
OTU_2657	OTU_1770	OTU_2312	OTU_2098	OTU_3134	OTU_3667
OTU_2659	OTU_1772	OTU_2318	OTU_2102	OTU_3160	OTU_3669
OTU_2669	OTU_1773	OTU_232	OTU_2103	OTU_3171	OTU_3700
OTU_267	OTU_1774	OTU_2320	OTU_2106	OTU_3221	OTU_3701
OTU_2676	OTU_1776	OTU_233	OTU_212	OTU_3231	OTU_3739
OTU_2683	OTU_1777	OTU_2339	OTU_2120	OTU_3287	OTU_3773
OTU_269	OTU_1780	OTU_2350	OTU_2125	OTU_330	OTU_3774
OTU_2704	OTU_1782	OTU_2353	OTU_2128	OTU_3315	OTU_3776
OTU_2711	OTU_1784	OTU_2355	OTU_2130	OTU_3326	OTU_3783
OTU_272	OTU_1785	OTU_2359	OTU_2135	OTU_3327	OTU_3786
OTU_273	OTU_1787	OTU_236	OTU_2138	OTU_3328	OTU_3788
OTU_2733	OTU_1788	OTU_2361	OTU_2140	OTU_3341	OTU_3792
OTU_2737	OTU_1789	OTU_237	OTU_2141	OTU_3342	OTU_38
OTU_274	OTU_1790	OTU_2376	OTU_2143	OTU_3346	OTU_3852
OTU_2761	OTU_1791	OTU_238	OTU_2144	OTU_3353	OTU_3856
OTU_277	OTU_1792	OTU_2381	OTU_2146	OTU_3390	OTU_3860
OTU_2786	OTU_1793	OTU_2395	OTU_2147	OTU_3391	OTU_3861
OTU_2788	OTU_1794	OTU_24	OTU_2148	OTU_341	OTU_3864
OTU_279	OTU_1796	OTU_241	OTU_2149	OTU_3501	OTU_3865
OTU_281	OTU_1799	OTU_2415	OTU_2151	OTU_3508	OTU_3866
OTU_2810	OTU_18	OTU_242	OTU_2153	OTU_3531	OTU_3868
OTU_282	OTU_1800	OTU_2422	OTU_2154	OTU_3570	OTU_3869
OTU_2820	OTU_1802	OTU_2423	OTU_2155	OTU_3588	OTU_3870
OTU_2833	OTU_1803	OTU_2430	OTU_2156	OTU_3589	OTU_3871
OTU_2836	OTU_1805	OTU_2432	OTU_2158	OTU_3608	OTU_388
OTU_285	OTU_1806	OTU_2433	OTU_2159	OTU_3619	OTU_390
OTU_2854	OTU_1807	OTU_2435	OTU_2160	OTU_3622	OTU_3934
OTU_2859	OTU_1809	OTU_2438	OTU_2162	OTU_3640	OTU_3938
OTU_2865	OTU_181	OTU_244	OTU_2163	OTU_3644	OTU_394
OTU_289	OTU_1811	OTU_2452	OTU_2164	OTU_3646	OTU_3942
OTU_2893	OTU_1816	OTU_2461	OTU_2165	OTU_365	OTU_3944
OTU_290	OTU_1819	OTU_2464	OTU_2166	OTU_3673	OTU_3946
OTU_2905	OTU_1821	OTU_2469	OTU_2167	OTU_3679	OTU_3949
OTU_292	OTU_1822	OTU_2479	OTU_2168	OTU_3681	OTU_3952
OTU_2928	OTU_1823	OTU_248	OTU_2170	OTU_3684	OTU_3956
OTU_293	OTU_1824	OTU_2484	OTU_2176	OTU_3706	OTU_3957
OTU_2933	OTU_1825	OTU_2485	OTU_2178	OTU_3709	OTU_396
OTU_2941	OTU_1826	OTU_2489	OTU_218	OTU_371	OTU_3965
OTU_295	OTU_1827	OTU_249	OTU_2193	OTU_3711	OTU_3967
OTU_296	OTU_1829	OTU_2492	OTU_2194	OTU_3713	OTU_3968
OTU_2973	OTU_1831	OTU_2497	OTU_2196	OTU_372	OTU_397
OTU_2974	OTU_1836	OTU_2498	OTU_2197	OTU_3741	OTU_3970
OTU_298	OTU_1837	OTU_250	OTU_2199	OTU_3742	OTU_3975
OTU_2995	OTU_1839	OTU_2502	OTU_2205	OTU_3743	OTU_3977
OTU_300	OTU_184	OTU_2506	OTU_2207	OTU_3745	OTU_3978
OTU_3002	OTU_1842	OTU_2507	OTU_2209	OTU_3750	OTU_40
OTU_3013	OTU_1843	OTU_2508	OTU_2210	OTU_3751	OTU_4062
OTU_3019	OTU_1844	OTU_2513	OTU_2216	OTU_3755	OTU_41
OTU_3024	OTU_1846	OTU_252	OTU_222	OTU_3759	OTU_4123
OTU_3031	OTU_1848	OTU_2521	OTU_2221	OTU_3796	OTU_4125
OTU_3034	OTU_1849	OTU_2522	OTU_2223	OTU_3797	OTU_4130
OTU_3038	OTU_1854	OTU_253	OTU_2227	OTU_3798	OTU_4132
OTU_3047	OTU_1855	OTU_2531	OTU_2228	OTU_3799	OTU_4142
OTU_3049	OTU_1856	OTU_2535	OTU_223	OTU_3804	OTU_4143
OTU_3056	OTU_1857	OTU_2549	OTU_2231	OTU_3805	OTU_4154
OTU_3057	OTU_1858	OTU_255	OTU_2235	OTU_3806	OTU_4155
OTU_3059	OTU_186	OTU_2550	OTU_2239	OTU_3813	OTU_4157
OTU_3063	OTU_1861	OTU_2555	OTU_2245	OTU_3819	OTU_4159
OTU_3066	OTU_1862	OTU_2558	OTU_225	OTU_3820	OTU_4162
OTU_307	OTU_1863	OTU_256	OTU_2251	OTU_3821	OTU_4163
OTU_3071	OTU_1864	OTU_2561	OTU_2255	OTU_3829	OTU_4165
OTU_3074	OTU_1865	OTU_2562	OTU_226	OTU_3831	OTU_4167
OTU_3075	OTU_1869	OTU_2563	OTU_2260	OTU_3843	OTU_4175
OTU_3077	OTU_187	OTU_2565	OTU_2266	OTU_3884	OTU_4177
OTU_308	OTU_1870	OTU_257	OTU_2269	OTU_3885	OTU_4180
OTU_3092	OTU_1871	OTU_2573	OTU_227	OTU_3886	OTU_4182
OTU_3093	OTU_1872	OTU_2576	OTU_228	OTU_3888	OTU_4184
OTU_3102	OTU_1873	OTU_258	OTU_2283	OTU_3891	OTU_4185
OTU_3109	OTU_1874	OTU_2581	OTU_229	OTU_3893	OTU_4187
OTU_3115	OTU_1875	OTU_2582	OTU_2298	OTU_3897	OTU_4191
OTU_3120	OTU_1877	OTU_2588	OTU_230	OTU_3898	OTU_4192
OTU_3123	OTU_1878	OTU_259	OTU_2302	OTU_3900	OTU_4198
OTU_3125	OTU_1879	OTU_2590	OTU_2306	OTU_3905	OTU_4204
OTU_3129	OTU_188	OTU_2592	OTU_2307	OTU_3906	OTU_4213
OTU_313	OTU_1880	OTU_2595	OTU_2309	OTU_3907	OTU_4214
OTU_3132	OTU_1881	OTU_2596	OTU_231	OTU_3910	OTU_4219
OTU_314	OTU_1889	OTU_2599	OTU_2310	OTU_3912	OTU_4228
OTU_3148	OTU_189	OTU_260	OTU_2312	OTU_3915	OTU_4233
OTU_315	OTU_1890	OTU_2602	OTU_2313	OTU_3916	OTU_4235
OTU_3158	OTU_1891	OTU_2606	OTU_2314	OTU_3918	OTU_4236
OTU_316	OTU_1893	OTU_2607	OTU_2317	OTU_3922	OTU_4241
OTU_3166	OTU_1895	OTU_2608	OTU_2318	OTU_3924	OTU_4246
OTU_3177	OTU_1896	OTU_2612	OTU_232	OTU_3941	OTU_4247
OTU_318	OTU_1898	OTU_2615	OTU_233	OTU_3969	OTU_4249
OTU_3181	OTU_1899	OTU_2619	OTU_2330	OTU_3973	OTU_425
OTU_3182	OTU_19	OTU_262	OTU_2332	OTU_3981	OTU_4250
OTU_3191	OTU_190	OTU_263	OTU_2336	OTU_3982	OTU_4252
OTU_3204	OTU_1900	OTU_264	OTU_2339	OTU_3983	OTU_4260
OTU_3205	OTU_1901	OTU_2644	OTU_2341	OTU_3984	OTU_4263
OTU_321	OTU_1902	OTU_265	OTU_2350	OTU_3985	OTU_4268
OTU_3228	OTU_1904	OTU_2657	OTU_2353	OTU_3986	OTU_427
OTU_323	OTU_1906	OTU_2659	OTU_2355	OTU_3987	OTU_4275
OTU_324	OTU_1908	OTU_2669	OTU_2359	OTU_3988	OTU_4281
OTU_3262	OTU_1909	OTU_267	OTU_236	OTU_3989	OTU_4282
OTU_3264	OTU_191	OTU_2676	OTU_2361	OTU_3990	OTU_4284
OTU_329	OTU_1910	OTU_2683	OTU_237	OTU_3992	OTU_4296
OTU_33	OTU_1911	OTU_269	OTU_2374	OTU_3993	OTU_4297
OTU_3307	OTU_1912	OTU_2704	OTU_2376	OTU_3995	OTU_4298
OTU_331	OTU_1913	OTU_2711	OTU_238	OTU_3996	OTU_430
OTU_3319	OTU_1914	OTU_272	OTU_2395	OTU_3997	OTU_4301
OTU_336	OTU_1915	OTU_273	OTU_2406	OTU_3999	OTU_4303
OTU_337	OTU_192	OTU_2733	OTU_241	OTU_4000	OTU_4306
OTU_3380	OTU_1920	OTU_2737	OTU_2415	OTU_4001	OTU_4312
OTU_3397	OTU_1925	OTU_274	OTU_2418	OTU_4003	OTU_4313
OTU_3398	OTU_1928	OTU_2757	OTU_242	OTU_4004	OTU_4323
OTU_3403	OTU_1929	OTU_2761	OTU_2422	OTU_4006	OTU_4331
OTU_3404	OTU_1930	OTU_2766	OTU_2423	OTU_4007	OTU_4332
OTU_3405	OTU_1931	OTU_2769	OTU_2432	OTU_4008	OTU_4333
OTU_3406	OTU_1936	OTU_277	OTU_2433	OTU_4010	OTU_4340
OTU_3407	OTU_194	OTU_278	OTU_2438	OTU_4011	OTU_4341
OTU_3408	OTU_1941	OTU_2786	OTU_244	OTU_4012	OTU_4342
OTU_3409	OTU_1943	OTU_2788	OTU_2461	OTU_4013	OTU_4344
OTU_3410	OTU_1945	OTU_279	OTU_2469	OTU_4014	OTU_4345
OTU_3411	OTU_1949	OTU_2793	OTU_247	OTU_4016	OTU_4346
OTU_3412	OTU_1950	OTU_2798	OTU_248	OTU_4017	OTU_4362
OTU_3413	OTU_1952	OTU_281	OTU_2484	OTU_4018	OTU_4363
OTU_3414	OTU_1953	OTU_2810	OTU_2489	OTU_4019	OTU_4391
OTU_3415	OTU_1955	OTU_282	OTU_249	OTU_402	OTU_4392
OTU_3416	OTU_1958	OTU_2820	OTU_2492	OTU_4021	OTU_4393
OTU_3417	OTU_1959	OTU_2828	OTU_2498	OTU_4023	OTU_4394
OTU_3418	OTU_196	OTU_2832	OTU_250	OTU_4027	OTU_44
OTU_3419	OTU_1960	OTU_2833	OTU_2502	OTU_4028	OTU_4411
OTU_3420	OTU_1961	OTU_2836	OTU_2506	OTU_4031	OTU_4412
OTU_3422	OTU_1964	OTU_2849	OTU_2508	OTU_4032	OTU_4419
OTU_3424	OTU_1966	OTU_285	OTU_252	OTU_4033	OTU_4422
OTU_3425	OTU_1967	OTU_2852	OTU_253	OTU_4034	OTU_4424
OTU_3426	OTU_1968	OTU_2854	OTU_2535	OTU_4035	OTU_4444
OTU_3427	OTU_197	OTU_2859	OTU_255	OTU_4036	OTU_445
OTU_3429	OTU_1970	OTU_2860	OTU_2550	OTU_4037	OTU_4467
OTU_343	OTU_1971	OTU_2865	OTU_2555	OTU_4038	OTU_4498
OTU_3430	OTU_1972	OTU_2867	OTU_2558	OTU_4040	OTU_4499
OTU_3432	OTU_1974	OTU_2869	OTU_256	OTU_4042	OTU_45
OTU_3433	OTU_1976	OTU_2872	OTU_2561	OTU_4043	OTU_4506
OTU_3434	OTU_1977	OTU_2884	OTU_2565	OTU_4044	OTU_451
OTU_3437	OTU_1981	OTU_289	OTU_2569	OTU_4045	OTU_4528
OTU_3439	OTU_1982	OTU_2893	OTU_257	OTU_4046	OTU_4529
OTU_3440	OTU_1983	OTU_290	OTU_2572	OTU_4048	OTU_4539
OTU_3441	OTU_1984	OTU_2905	OTU_2575	OTU_4049	OTU_4540
OTU_3442	OTU_1986	OTU_2906	OTU_2577	OTU_4050	OTU_4541
OTU_3443	OTU_1987	OTU_2911	OTU_258	OTU_4051	OTU_4548
OTU_3446	OTU_1988	OTU_2915	OTU_2580	OTU_4052	OTU_4557
OTU_3448	OTU_199	OTU_2919	OTU_2581	OTU_4054	OTU_4561
OTU_3449	OTU_1990	OTU_292	OTU_2582	OTU_4058	OTU_4585
OTU_345	OTU_1991	OTU_2928	OTU_2584	OTU_4059	OTU_4586
OTU_3452	OTU_1995	OTU_293	OTU_2586	OTU_4064	OTU_4587
OTU_3453	OTU_1998	OTU_2933	OTU_2588	OTU_4065	OTU_4588
OTU_3456	OTU_20	OTU_2935	OTU_259	OTU_4066	OTU_4597
OTU_3457	OTU_2005	OTU_2937	OTU_2592	OTU_4068	OTU_4598
OTU_3458	OTU_2006	OTU_2938	OTU_2596	OTU_4069	OTU_4599
OTU_3460	OTU_2008	OTU_2941	OTU_2597	OTU_4070	OTU_4611
OTU_3461	OTU_201	OTU_295	OTU_2599	OTU_4071	OTU_4613
OTU_3462	OTU_2016	OTU_296	OTU_26	OTU_4072	OTU_4615
OTU_3463	OTU_2018	OTU_2973	OTU_260	OTU_4073	OTU_462
OTU_3464	OTU_2024	OTU_2974	OTU_2604	OTU_4074	OTU_4645
OTU_3465	OTU_2026	OTU_298	OTU_2605	OTU_4075	OTU_4667
OTU_3466	OTU_2028	OTU_2983	OTU_2606	OTU_4077	OTU_4668
OTU_347	OTU_2029	OTU_2992	OTU_2607	OTU_408	OTU_4669
OTU_3470	OTU_203	OTU_2995	OTU_2608	OTU_4081	OTU_4670
OTU_3471	OTU_2030	OTU_300	OTU_2609	OTU_4084	OTU_4674
OTU_3472	OTU_2031	OTU_3002	OTU_2611	OTU_4087	OTU_4694
OTU_3473	OTU_2032	OTU_3013	OTU_2613	OTU_409	OTU_4697
OTU_3474	OTU_2033	OTU_3019	OTU_2614	OTU_4139	OTU_4698
OTU_3475	OTU_2034	OTU_3023	OTU_2615	OTU_415	OTU_47
OTU_3476	OTU_2035	OTU_3024	OTU_262	OTU_4150	OTU_473
OTU_3477	OTU_2036	OTU_3026	OTU_263	OTU_4166	OTU_4731
OTU_3478	OTU_2037	OTU_3031	OTU_2637	OTU_4169	OTU_4732
OTU_3479	OTU_2038	OTU_3033	OTU_264	OTU_4173	OTU_4733
OTU_348	OTU_2039	OTU_3034	OTU_2644	OTU_4174	OTU_4734
OTU_3482	OTU_204	OTU_3038	OTU_265	OTU_4176	OTU_4738
OTU_3483	OTU_2041	OTU_3041	OTU_2657	OTU_4193	OTU_474
OTU_3484	OTU_2046	OTU_3047	OTU_2659	OTU_4194	OTU_4743
OTU_3486	OTU_2048	OTU_3049	OTU_2669	OTU_4223	OTU_4744
OTU_3487	OTU_2049	OTU_3056	OTU_267	OTU_4227	OTU_4745
OTU_3493	OTU_2050	OTU_3057	OTU_2670	OTU_4232	OTU_4746
OTU_3494	OTU_2051	OTU_3059	OTU_2673	OTU_4243	OTU_4749
OTU_3495	OTU_2052	OTU_3063	OTU_2676	OTU_4253	OTU_4750
OTU_3497	OTU_2055	OTU_3066	OTU_2683	OTU_4265	OTU_4752
OTU_3498	OTU_2056	OTU_307	OTU_2686	OTU_4272	OTU_4793
OTU_350	OTU_2057	OTU_3071	OTU_2687	OTU_4277	OTU_4795
OTU_3503	OTU_2058	OTU_3074	OTU_269	OTU_4278	OTU_4796
OTU_3504	OTU_2059	OTU_3075	OTU_2691	OTU_4279	OTU_4798
OTU_3509	OTU_206	OTU_3077	OTU_2704	OTU_4286	OTU_4799
OTU_351	OTU_2060	OTU_308	OTU_2711	OTU_4288	OTU_48
OTU_3510	OTU_2061	OTU_3092	OTU_272	OTU_4291	OTU_4804
OTU_3511	OTU_2064	OTU_3093	OTU_273	OTU_4300	OTU_4805
OTU_3513	OTU_2069	OTU_3102	OTU_2733	OTU_4319	OTU_4807
OTU_3519	OTU_208	OTU_3109	OTU_2737	OTU_4320	OTU_4809
OTU_3520	OTU_2081	OTU_3115	OTU_274	OTU_4326	OTU_4812
OTU_3522	OTU_2083	OTU_3120	OTU_2761	OTU_4327	OTU_4846
OTU_3524	OTU_2084	OTU_3123	OTU_277	OTU_4328	OTU_4866
OTU_3525	OTU_2085	OTU_3125	OTU_2781	OTU_4335	OTU_4869
OTU_3527	OTU_2089	OTU_3129	OTU_2786	OTU_4336	OTU_487
OTU_3528	OTU_2093	OTU_313	OTU_2788	OTU_4337	OTU_4870
OTU_3529	OTU_2094	OTU_3132	OTU_279	OTU_4361	OTU_4871
OTU_3532	OTU_2095	OTU_314	OTU_281	OTU_4368	OTU_4873
OTU_3536	OTU_2101	OTU_3148	OTU_2810	OTU_4370	OTU_4875
OTU_3538	OTU_2105	OTU_315	OTU_282	OTU_4376	OTU_4876
OTU_354	OTU_2106	OTU_3158	OTU_2820	OTU_4377	OTU_4878
OTU_3540	OTU_2107	OTU_316	OTU_283	OTU_438	OTU_4882
OTU_3541	OTU_2109	OTU_3166	OTU_2833	OTU_4381	OTU_4886
OTU_3544	OTU_2110	OTU_3177	OTU_2836	OTU_4384	OTU_4889
OTU_3546	OTU_2111	OTU_318	OTU_285	OTU_4385	OTU_4892
OTU_3547	OTU_2112	OTU_3181	OTU_2854	OTU_4395	OTU_4894
OTU_3549	OTU_2115	OTU_3182	OTU_2859	OTU_4397	OTU_4899
OTU_355	OTU_2116	OTU_3191	OTU_2865	OTU_4398	OTU_4903
OTU_3550	OTU_2117	OTU_3204	OTU_289	OTU_4400	OTU_4904
OTU_3558	OTU_2119	OTU_3205	OTU_2893	OTU_4401	OTU_5014
OTU_3561	OTU_212	OTU_321	OTU_290	OTU_4403	OTU_5018
OTU_3562	OTU_2120	OTU_3228	OTU_2905	OTU_4404	OTU_5026
OTU_3563	OTU_2121	OTU_323	OTU_292	OTU_4408	OTU_5027
OTU_3564	OTU_2124	OTU_324	OTU_2928	OTU_4426	OTU_5028
OTU_3567	OTU_2125	OTU_3262	OTU_293	OTU_447	OTU_5029
OTU_3568	OTU_2128	OTU_3264	OTU_2933	OTU_4492	OTU_5030
OTU_3569	OTU_2130	OTU_329	OTU_2941	OTU_4497	OTU_5032
OTU_3573	OTU_2131	OTU_33	OTU_295	OTU_4512	OTU_5035
OTU_3579	OTU_2133	OTU_3307	OTU_296	OTU_4515	OTU_504
OTU_358	OTU_2134	OTU_331	OTU_2973	OTU_4551	OTU_5040
OTU_3580	OTU_2135	OTU_3319	OTU_2974	OTU_4580	OTU_5041
OTU_3581	OTU_2138	OTU_336	OTU_298	OTU_4603	OTU_5042
OTU_3583	OTU_2140	OTU_3361	OTU_2995	OTU_4617	OTU_5043
OTU_3584	OTU_2141	OTU_337	OTU_300	OTU_4618	OTU_5044
OTU_3590	OTU_2142	OTU_3380	OTU_3002	OTU_4619	OTU_5045
OTU_3592	OTU_2143	OTU_3385	OTU_3013	OTU_4620	OTU_5047
OTU_3595	OTU_2144	OTU_3397	OTU_3019	OTU_4621	OTU_505
OTU_3596	OTU_2145	OTU_3398	OTU_3024	OTU_4626	OTU_5050
OTU_3597	OTU_2146	OTU_3402	OTU_3025	OTU_463	OTU_5051
OTU_3598	OTU_2151	OTU_3403	OTU_3031	OTU_464	OTU_5052
OTU_3599	OTU_2153	OTU_3404	OTU_3034	OTU_4647	OTU_5053
OTU_3600	OTU_2154	OTU_3405	OTU_3038	OTU_4648	OTU_5056
OTU_3609	OTU_2158	OTU_3406	OTU_3042	OTU_4654	OTU_5063
OTU_3610	OTU_2165	OTU_3407	OTU_3045	OTU_466	OTU_5074
OTU_3611	OTU_2166	OTU_3408	OTU_3046	OTU_467	OTU_5081
OTU_3612	OTU_2168	OTU_3409	OTU_3047	OTU_468	OTU_5082
OTU_3613	OTU_2170	OTU_3410	OTU_3048	OTU_4681	OTU_5083
OTU_3614	OTU_2173	OTU_3411	OTU_3049	OTU_4686	OTU_509
OTU_3615	OTU_2175	OTU_3412	OTU_3050	OTU_4703	OTU_5093
OTU_3617	OTU_2176	OTU_3413	OTU_3053	OTU_4706	OTU_5096
OTU_3620	OTU_2179	OTU_3414	OTU_3054	OTU_4709	OTU_5098
OTU_3623	OTU_218	OTU_3415	OTU_3055	OTU_4711	OTU_510
OTU_3624	OTU_2184	OTU_3416	OTU_3056	OTU_4712	OTU_5100
OTU_3626	OTU_2186	OTU_3417	OTU_3057	OTU_4714	OTU_5111
OTU_3627	OTU_2188	OTU_3418	OTU_3058	OTU_4715	OTU_5113
OTU_3629	OTU_2193	OTU_3419	OTU_3059	OTU_4716	OTU_5119
OTU_3634	OTU_22	OTU_3420	OTU_3060	OTU_4718	OTU_5126
OTU_3635	OTU_2202	OTU_3422	OTU_3061	OTU_4720	OTU_5127
OTU_3638	OTU_2204	OTU_3424	OTU_3063	OTU_4730	OTU_5141
OTU_364	OTU_2205	OTU_3425	OTU_3064	OTU_4747	OTU_5153
OTU_3642	OTU_2207	OTU_3426	OTU_3066	OTU_4755	OTU_5154
OTU_3643	OTU_2209	OTU_3427	OTU_3067	OTU_4757	OTU_5164
OTU_3645	OTU_2210	OTU_3429	OTU_307	OTU_4758	OTU_5165
OTU_3653	OTU_2216	OTU_343	OTU_3070	OTU_476	OTU_5166
OTU_3655	OTU_222	OTU_3430	OTU_3071	OTU_4760	OTU_5167
OTU_3656	OTU_2221	OTU_3432	OTU_3073	OTU_4761	OTU_5168
OTU_3658	OTU_2223	OTU_3433	OTU_3074	OTU_4763	OTU_5177
OTU_3659	OTU_2226	OTU_3434	OTU_3075	OTU_4766	OTU_5179
OTU_3665	OTU_2227	OTU_3437	OTU_3077	OTU_4767	OTU_5180
OTU_367	OTU_2228	OTU_3439	OTU_3079	OTU_4770	OTU_5192
OTU_3674	OTU_2229	OTU_3440	OTU_308	OTU_4773	OTU_5199
OTU_3675	OTU_223	OTU_3441	OTU_3086	OTU_4774	OTU_52
OTU_368	OTU_2230	OTU_3442	OTU_3089	OTU_4775	OTU_5202
OTU_3682	OTU_2231	OTU_3443	OTU_3090	OTU_4777	OTU_5203
OTU_3683	OTU_2234	OTU_3446	OTU_3091	OTU_4779	OTU_5206
OTU_3686	OTU_2235	OTU_3448	OTU_3092	OTU_4813	OTU_5227
OTU_369	OTU_2236	OTU_3449	OTU_3093	OTU_4815	OTU_5229
OTU_3690	OTU_2239	OTU_345	OTU_3095	OTU_482	OTU_5230
OTU_3691	OTU_2240	OTU_3452	OTU_3100	OTU_4821	OTU_5235
OTU_3692	OTU_2242	OTU_3453	OTU_3102	OTU_4823	OTU_5268
OTU_3699	OTU_2245	OTU_3456	OTU_3105	OTU_4824	OTU_5269
OTU_370	OTU_2247	OTU_3457	OTU_3109	OTU_4825	OTU_5276
OTU_3703	OTU_2249	OTU_3458	OTU_3115	OTU_4828	OTU_5279
OTU_3704	OTU_225	OTU_3460	OTU_3120	OTU_4829	OTU_5281
OTU_3714	OTU_2250	OTU_3461	OTU_3123	OTU_4834	OTU_5282
OTU_3715	OTU_2251	OTU_3462	OTU_3125	OTU_4836	OTU_5284
OTU_3717	OTU_2254	OTU_3463	OTU_3129	OTU_4838	OTU_5287
OTU_3718	OTU_2255	OTU_3464	OTU_313	OTU_4840	OTU_5289
OTU_3719	OTU_2259	OTU_3465	OTU_3131	OTU_4841	OTU_5298
OTU_3721	OTU_226	OTU_3466	OTU_3132	OTU_4843	OTU_5306
OTU_3722	OTU_2260	OTU_347	OTU_314	OTU_4844	OTU_5309
OTU_3725	OTU_2262	OTU_3470	OTU_3148	OTU_4895	OTU_531
OTU_3727	OTU_2263	OTU_3471	OTU_315	OTU_49	OTU_5316
OTU_3729	OTU_2264	OTU_3472	OTU_3158	OTU_4907	OTU_5324
OTU_373	OTU_2266	OTU_3473	OTU_316	OTU_4909	OTU_5325
OTU_3732	OTU_2268	OTU_3474	OTU_3166	OTU_4910	OTU_5326
OTU_3737	OTU_2269	OTU_3475	OTU_3177	OTU_4912	OTU_5338
OTU_374	OTU_227	OTU_3476	OTU_318	OTU_4913	OTU_5339
OTU_3740	OTU_2270	OTU_3477	OTU_3180	OTU_4914	OTU_534
OTU_3746	OTU_2272	OTU_3478	OTU_3181	OTU_4915	OTU_5340
OTU_3747	OTU_2274	OTU_3479	OTU_3182	OTU_4916	OTU_5341
OTU_3748	OTU_2276	OTU_348	OTU_3191	OTU_4918	OTU_535
OTU_3749	OTU_228	OTU_3482	OTU_3201	OTU_4920	OTU_5351
OTU_3754	OTU_2282	OTU_3483	OTU_3204	OTU_4921	OTU_5352
OTU_3758	OTU_2283	OTU_3484	OTU_3205	OTU_4925	OTU_5354
OTU_376	OTU_2286	OTU_3486	OTU_321	OTU_4926	OTU_536
OTU_3762	OTU_2287	OTU_3487	OTU_3214	OTU_4927	OTU_5373
OTU_3763	OTU_2288	OTU_3493	OTU_3226	OTU_4928	OTU_5374
OTU_3765	OTU_229	OTU_3494	OTU_3228	OTU_4929	OTU_5375
OTU_3768	OTU_2290	OTU_3495	OTU_323	OTU_493	OTU_5376
OTU_377	OTU_2291	OTU_3497	OTU_324	OTU_4930	OTU_5378
OTU_3778	OTU_2292	OTU_3498	OTU_3249	OTU_4932	OTU_5383
OTU_378	OTU_2294	OTU_350	OTU_3250	OTU_4936	OTU_5394
OTU_3781	OTU_2298	OTU_3503	OTU_3262	OTU_4937	OTU_5402
OTU_3782	OTU_23	OTU_3504	OTU_3264	OTU_4939	OTU_5407
OTU_3785	OTU_230	OTU_3509	OTU_3266	OTU_4940	OTU_5412
OTU_3793	OTU_2302	OTU_351	OTU_3268	OTU_4943	OTU_5413
OTU_3800	OTU_2306	OTU_3510	OTU_329	OTU_4944	OTU_5415
OTU_3801	OTU_2309	OTU_3511	OTU_33	OTU_4947	OTU_5420
OTU_3802	OTU_231	OTU_3513	OTU_3300	OTU_4948	OTU_5429
OTU_3803	OTU_2310	OTU_3519	OTU_3307	OTU_4950	OTU_5431
OTU_3809	OTU_2312	OTU_3520	OTU_331	OTU_4952	OTU_5443
OTU_381	OTU_2318	OTU_3522	OTU_3319	OTU_4953	OTU_5444
OTU_3814	OTU_232	OTU_3524	OTU_3339	OTU_4954	OTU_5448
OTU_3822	OTU_2321	OTU_3525	OTU_3355	OTU_4957	OTU_5450
OTU_3823	OTU_2322	OTU_3527	OTU_336	OTU_4958	OTU_5452
OTU_3824	OTU_2324	OTU_3528	OTU_337	OTU_4961	OTU_5461
OTU_3827	OTU_2325	OTU_3529	OTU_3376	OTU_4962	OTU_5467
OTU_3832	OTU_233	OTU_3532	OTU_3380	OTU_4964	OTU_5473
OTU_3835	OTU_2339	OTU_3536	OTU_3397	OTU_4965	OTU_5475
OTU_3836	OTU_2342	OTU_3538	OTU_3398	OTU_4966	OTU_5483
OTU_3837	OTU_235	OTU_354	OTU_3403	OTU_4968	OTU_5484
OTU_3838	OTU_2350	OTU_3540	OTU_3404	OTU_4972	OTU_5491
OTU_384	OTU_2353	OTU_3541	OTU_3405	OTU_4993	OTU_5499
OTU_3841	OTU_2355	OTU_3544	OTU_3406	OTU_5021	OTU_55
OTU_3842	OTU_2357	OTU_3546	OTU_3407	OTU_5064	OTU_5501
OTU_3844	OTU_2358	OTU_3547	OTU_3408	OTU_5070	OTU_5502
OTU_3845	OTU_2359	OTU_3549	OTU_3409	OTU_5077	OTU_5503
OTU_385	OTU_236	OTU_355	OTU_3410	OTU_5118	OTU_5515
OTU_386	OTU_2361	OTU_3550	OTU_3411	OTU_512	OTU_5516
OTU_3875	OTU_2363	OTU_3558	OTU_3412	OTU_5125	OTU_5517
OTU_3881	OTU_2365	OTU_3561	OTU_3413	OTU_5130	OTU_5520
OTU_3887	OTU_237	OTU_3562	OTU_3414	OTU_515	OTU_5521
OTU_389	OTU_2375	OTU_3563	OTU_3415	OTU_5156	OTU_5532
OTU_3890	OTU_2376	OTU_3564	OTU_3416	OTU_5157	OTU_5534
OTU_3896	OTU_2379	OTU_3567	OTU_3417	OTU_5174	OTU_5535
OTU_39	OTU_238	OTU_3568	OTU_3418	OTU_5178	OTU_5536
OTU_3902	OTU_2384	OTU_3569	OTU_3419	OTU_5184	OTU_5538
OTU_3909	OTU_2387	OTU_3573	OTU_3420	OTU_5188	OTU_5544
OTU_3917	OTU_2391	OTU_3579	OTU_3422	OTU_5189	OTU_5545
OTU_3920	OTU_2394	OTU_358	OTU_3424	OTU_519	OTU_5548
OTU_3925	OTU_2395	OTU_3580	OTU_3425	OTU_5209	OTU_5575
OTU_3928	OTU_2398	OTU_3581	OTU_3426	OTU_5212	OTU_5576
OTU_3929	OTU_2399	OTU_3583	OTU_3427	OTU_5214	OTU_5579
OTU_393	OTU_240	OTU_3584	OTU_3429	OTU_5215	OTU_5584
OTU_3931	OTU_2400	OTU_3590	OTU_343	OTU_5216	OTU_5588
OTU_3940	OTU_241	OTU_3592	OTU_3430	OTU_5218	OTU_5589
OTU_3947	OTU_2410	OTU_3595	OTU_3432	OTU_5221	OTU_559
OTU_3951	OTU_2412	OTU_3596	OTU_3433	OTU_5222	OTU_5591
OTU_3966	OTU_2415	OTU_3597	OTU_3434	OTU_5223	OTU_5593
OTU_399	OTU_242	OTU_3598	OTU_3435	OTU_5237	OTU_5595
OTU_4	OTU_2422	OTU_3599	OTU_3437	OTU_5238	OTU_5597
OTU_4005	OTU_2423	OTU_3600	OTU_3439	OTU_5241	OTU_5598
OTU_401	OTU_2426	OTU_3606	OTU_3440	OTU_5243	OTU_5600
OTU_4015	OTU_2432	OTU_3609	OTU_3441	OTU_5244	OTU_5601
OTU_4029	OTU_2433	OTU_3610	OTU_3442	OTU_5245	OTU_5602
OTU_403	OTU_2436	OTU_3611	OTU_3443	OTU_5250	OTU_5603
OTU_404	OTU_2438	OTU_3612	OTU_3445	OTU_5251	OTU_5604
OTU_4076	OTU_244	OTU_3613	OTU_3446	OTU_5252	OTU_5607
OTU_4078	OTU_2440	OTU_3614	OTU_3448	OTU_5255	OTU_561
OTU_4080	OTU_2443	OTU_3615	OTU_3449	OTU_5256	OTU_5617
OTU_4086	OTU_245	OTU_3617	OTU_345	OTU_5257	OTU_562
OTU_4089	OTU_2455	OTU_3618	OTU_3452	OTU_526	OTU_5621
OTU_4090	OTU_2460	OTU_3620	OTU_3453	OTU_5260	OTU_5626
OTU_4102	OTU_2461	OTU_3623	OTU_3454	OTU_5261	OTU_5627
OTU_4118	OTU_2468	OTU_3624	OTU_3455	OTU_5263	OTU_5628
OTU_4124	OTU_2469	OTU_3626	OTU_3456	OTU_5264	OTU_5632
OTU_413	OTU_2474	OTU_3627	OTU_3457	OTU_5270	OTU_5639
OTU_4135	OTU_2475	OTU_3629	OTU_3458	OTU_5274	OTU_564
OTU_4148	OTU_2478	OTU_3634	OTU_3460	OTU_5275	OTU_5648
OTU_418	OTU_248	OTU_3635	OTU_3461	OTU_5277	OTU_565
OTU_4196	OTU_2481	OTU_3638	OTU_3462	OTU_5321	OTU_5650
OTU_4199	OTU_2484	OTU_364	OTU_3463	OTU_5331	OTU_5651
OTU_42	OTU_2487	OTU_3642	OTU_3464	OTU_5334	OTU_5652
OTU_4212	OTU_2489	OTU_3643	OTU_3465	OTU_5335	OTU_5654
OTU_4224	OTU_249	OTU_3645	OTU_3466	OTU_5336	OTU_5656
OTU_4225	OTU_2491	OTU_3653	OTU_3467	OTU_5342	OTU_5669
OTU_423	OTU_2492	OTU_3655	OTU_347	OTU_5343	OTU_5684
OTU_4230	OTU_2498	OTU_3656	OTU_3470	OTU_5344	OTU_57
OTU_4239	OTU_25	OTU_3658	OTU_3471	OTU_5345	OTU_5704
OTU_424	OTU_250	OTU_3659	OTU_3472	OTU_5346	OTU_5720
OTU_4240	OTU_2502	OTU_3665	OTU_3473	OTU_5357	OTU_5732
OTU_4242	OTU_2506	OTU_367	OTU_3474	OTU_5358	OTU_5738
OTU_4248	OTU_2508	OTU_3672	OTU_3475	OTU_5359	OTU_5754
OTU_4255	OTU_251	OTU_3674	OTU_3476	OTU_5360	OTU_5756
OTU_4256	OTU_2510	OTU_3675	OTU_3477	OTU_5361	OTU_5757
OTU_4258	OTU_2512	OTU_368	OTU_3478	OTU_5362	OTU_5811
OTU_4261	OTU_2514	OTU_3682	OTU_3479	OTU_5363	OTU_5835
OTU_4262	OTU_2515	OTU_3683	OTU_348	OTU_5366	OTU_5852
OTU_4266	OTU_2518	OTU_3686	OTU_3482	OTU_5377	OTU_5853
OTU_4269	OTU_2519	OTU_369	OTU_3483	OTU_544	OTU_5878
OTU_428	OTU_252	OTU_3690	OTU_3484	OTU_545	OTU_5904
OTU_429	OTU_2520	OTU_3691	OTU_3486	OTU_5454	OTU_5909
OTU_4322	OTU_2525	OTU_3692	OTU_3487	OTU_5463	OTU_5921
OTU_4325	OTU_2526	OTU_3699	OTU_3490	OTU_5469	OTU_596
OTU_434	OTU_2527	OTU_370	OTU_3493	OTU_5479	OTU_5960
OTU_435	OTU_2529	OTU_3703	OTU_3494	OTU_5487	OTU_5961
OTU_4350	OTU_253	OTU_3704	OTU_3495	OTU_549	OTU_597
OTU_4352	OTU_2533	OTU_3714	OTU_3497	OTU_5490	OTU_5995
OTU_4353	OTU_2535	OTU_3715	OTU_3498	OTU_5493	OTU_5996
OTU_4356	OTU_2536	OTU_3717	OTU_350	OTU_5496	OTU_603
OTU_4357	OTU_2538	OTU_3718	OTU_3503	OTU_5508	OTU_6078
OTU_4367	OTU_254	OTU_3719	OTU_3504	OTU_5509	OTU_6082
OTU_4369	OTU_2542	OTU_3720	OTU_3505	OTU_5522	OTU_6102
OTU_437	OTU_2543	OTU_3721	OTU_3509	OTU_5523	OTU_6127
OTU_4378	OTU_2545	OTU_3722	OTU_351	OTU_5526	OTU_6159
OTU_4379	OTU_255	OTU_3725	OTU_3510	OTU_553	OTU_6160
OTU_4386	OTU_2550	OTU_3727	OTU_3511	OTU_5553	OTU_6163
OTU_4387	OTU_2551	OTU_3729	OTU_3513	OTU_5555	OTU_6164
OTU_439	OTU_2554	OTU_373	OTU_3519	OTU_5558	OTU_6167
OTU_4390	OTU_2555	OTU_3732	OTU_3520	OTU_5559	OTU_6173
OTU_440	OTU_2557	OTU_3737	OTU_3522	OTU_5560	OTU_6202
OTU_4402	OTU_2558	OTU_374	OTU_3524	OTU_5562	OTU_6211
OTU_4415	OTU_256	OTU_3740	OTU_3525	OTU_5564	OTU_6221
OTU_4423	OTU_2561	OTU_3746	OTU_3527	OTU_5565	OTU_6243
OTU_4427	OTU_2565	OTU_3747	OTU_3528	OTU_5566	OTU_6244
OTU_4429	OTU_257	OTU_3748	OTU_3529	OTU_5594	OTU_6262
OTU_443	OTU_258	OTU_3749	OTU_3532	OTU_56	OTU_6263
OTU_4430	OTU_2581	OTU_3754	OTU_3536	OTU_5634	OTU_6267
OTU_4431	OTU_2582	OTU_3758	OTU_3538	OTU_5635	OTU_6298
OTU_4432	OTU_2588	OTU_376	OTU_354	OTU_5636	OTU_6311
OTU_4433	OTU_259	OTU_3761	OTU_3540	OTU_5643	OTU_6312
OTU_4435	OTU_2592	OTU_3762	OTU_3541	OTU_5645	OTU_6313
OTU_4438	OTU_2596	OTU_3763	OTU_3544	OTU_5653	OTU_6318
OTU_4441	OTU_2599	OTU_3765	OTU_3546	OTU_5665	OTU_6321
OTU_4445	OTU_260	OTU_3766	OTU_3547	OTU_5676	OTU_6335
OTU_4448	OTU_2606	OTU_3768	OTU_3549	OTU_5679	OTU_6338
OTU_4450	OTU_2607	OTU_377	OTU_355	OTU_5680	OTU_6346
OTU_4452	OTU_2608	OTU_3778	OTU_3550	OTU_5682	OTU_6347
OTU_4453	OTU_2615	OTU_378	OTU_3552	OTU_570	OTU_6348
OTU_4455	OTU_2616	OTU_3781	OTU_3558	OTU_5708	OTU_6357
OTU_4457	OTU_262	OTU_3782	OTU_3561	OTU_5715	OTU_6359
OTU_4458	OTU_2621	OTU_3785	OTU_3562	OTU_5728	OTU_6377
OTU_4461	OTU_2626	OTU_3793	OTU_3563	OTU_573	OTU_6379
OTU_4462	OTU_263	OTU_3800	OTU_3564	OTU_5733	OTU_6381
OTU_4464	OTU_2638	OTU_3801	OTU_3566	OTU_5740	OTU_6396
OTU_4465	OTU_264	OTU_3802	OTU_3567	OTU_5742	OTU_6399
OTU_4468	OTU_2641	OTU_3803	OTU_3568	OTU_5751	OTU_6404
OTU_4469	OTU_2644	OTU_3809	OTU_3569	OTU_576	OTU_6410
OTU_4470	OTU_2646	OTU_381	OTU_3573	OTU_5781	OTU_6436
OTU_4473	OTU_265	OTU_3814	OTU_3579	OTU_579	OTU_6449
OTU_4474	OTU_2652	OTU_3817	OTU_358	OTU_5791	OTU_645
OTU_4475	OTU_2653	OTU_3822	OTU_3580	OTU_5801	OTU_6454
OTU_4477	OTU_2656	OTU_3823	OTU_3581	OTU_5809	OTU_646
OTU_4480	OTU_2657	OTU_3824	OTU_3583	OTU_5810	OTU_6460
OTU_4482	OTU_2659	OTU_3827	OTU_3584	OTU_5844	OTU_6469
OTU_4483	OTU_266	OTU_3832	OTU_3590	OTU_5846	OTU_6475
OTU_4484	OTU_2669	OTU_3835	OTU_3592	OTU_5847	OTU_6483
OTU_4485	OTU_267	OTU_3836	OTU_3595	OTU_5855	OTU_6488
OTU_4488	OTU_2671	OTU_3837	OTU_3596	OTU_5856	OTU_6498
OTU_449	OTU_2676	OTU_3838	OTU_3597	OTU_5857	OTU_65
OTU_4493	OTU_2679	OTU_384	OTU_3598	OTU_5858	OTU_6505
OTU_4496	OTU_268	OTU_3841	OTU_3599	OTU_586	OTU_6512
OTU_4500	OTU_2682	OTU_3842	OTU_3600	OTU_5864	OTU_6513
OTU_4501	OTU_2683	OTU_3844	OTU_3609	OTU_5866	OTU_6514
OTU_4503	OTU_2685	OTU_3845	OTU_3610	OTU_5867	OTU_6520
OTU_4504	OTU_2688	OTU_385	OTU_3611	OTU_5869	OTU_653
OTU_4505	OTU_269	OTU_386	OTU_3612	OTU_5872	OTU_6532
OTU_4509	OTU_2697	OTU_3873	OTU_3613	OTU_5873	OTU_6533
OTU_4516	OTU_27	OTU_3875	OTU_3614	OTU_5874	OTU_6534
OTU_4517	OTU_270	OTU_3877	OTU_3615	OTU_5879	OTU_6535
OTU_452	OTU_2703	OTU_3881	OTU_3617	OTU_5881	OTU_6537
OTU_4524	OTU_2704	OTU_3887	OTU_3620	OTU_5882	OTU_6538
OTU_4525	OTU_2707	OTU_389	OTU_3623	OTU_5885	OTU_654
OTU_453	OTU_2708	OTU_3890	OTU_3624	OTU_5889	OTU_6545
OTU_4530	OTU_2711	OTU_3892	OTU_3626	OTU_5890	OTU_6555
OTU_4531	OTU_2712	OTU_3896	OTU_3627	OTU_5894	OTU_6560
OTU_4532	OTU_2715	OTU_39	OTU_3628	OTU_5895	OTU_657
OTU_4536	OTU_2718	OTU_3902	OTU_3629	OTU_5906	OTU_6579
OTU_454	OTU_272	OTU_3909	OTU_3630	OTU_5931	OTU_6580
OTU_4544	OTU_273	OTU_3917	OTU_3634	OTU_5947	OTU_6585
OTU_4545	OTU_2730	OTU_3920	OTU_3635	OTU_5948	OTU_660
OTU_4546	OTU_2732	OTU_3925	OTU_3638	OTU_5952	OTU_6617
OTU_4547	OTU_2733	OTU_3926	OTU_364	OTU_5953	OTU_6619
OTU_455	OTU_2734	OTU_3928	OTU_3642	OTU_5970	OTU_662
OTU_4550	OTU_2737	OTU_3929	OTU_3643	OTU_5972	OTU_6620
OTU_4552	OTU_274	OTU_393	OTU_3645	OTU_5973	OTU_6621
OTU_4553	OTU_2740	OTU_3931	OTU_3653	OTU_5974	OTU_6622
OTU_4555	OTU_2743	OTU_3939	OTU_3654	OTU_5975	OTU_6623
OTU_4556	OTU_2748	OTU_3940	OTU_3655	OTU_5977	OTU_6631
OTU_4559	OTU_275	OTU_3947	OTU_3656	OTU_5978	OTU_6633
OTU_4563	OTU_276	OTU_3951	OTU_3657	OTU_5979	OTU_6635
OTU_4564	OTU_2761	OTU_3966	OTU_3658	OTU_5981	OTU_664
OTU_4565	OTU_277	OTU_399	OTU_3659	OTU_5984	OTU_6640
OTU_4566	OTU_2771	OTU_3998	OTU_3660	OTU_5986	OTU_6648
OTU_4567	OTU_2772	OTU_4	OTU_3665	OTU_5988	OTU_665
OTU_4568	OTU_2774	OTU_4005	OTU_367	OTU_5999	OTU_6653
OTU_4569	OTU_2775	OTU_401	OTU_3670	OTU_6000	OTU_6658
OTU_4570	OTU_2777	OTU_4015	OTU_3674	OTU_6001	OTU_6660
OTU_4571	OTU_2785	OTU_4022	OTU_3675	OTU_6002	OTU_6667
OTU_4573	OTU_2786	OTU_4029	OTU_368	OTU_6003	OTU_6670
OTU_4575	OTU_2787	OTU_403	OTU_3682	OTU_6005	OTU_6675
OTU_4576	OTU_2788	OTU_404	OTU_3683	OTU_6006	OTU_6677
OTU_4578	OTU_279	OTU_4056	OTU_3686	OTU_6007	OTU_6685
OTU_4579	OTU_2797	OTU_4076	OTU_3688	OTU_6008	OTU_6690
OTU_458	OTU_280	OTU_4078	OTU_369	OTU_6009	OTU_6692
OTU_4581	OTU_2802	OTU_4080	OTU_3690	OTU_6010	OTU_6707
OTU_4583	OTU_2808	OTU_4086	OTU_3691	OTU_6011	OTU_6708
OTU_459	OTU_2809	OTU_4089	OTU_3692	OTU_6012	OTU_6709
OTU_4592	OTU_281	OTU_4090	OTU_3699	OTU_6014	OTU_6710
OTU_4602	OTU_2810	OTU_4097	OTU_370	OTU_6015	OTU_6711
OTU_4607	OTU_282	OTU_4099	OTU_3703	OTU_6016	OTU_6712
OTU_4608	OTU_2820	OTU_4102	OTU_3704	OTU_6018	OTU_6716
OTU_4610	OTU_2827	OTU_4106	OTU_3714	OTU_6044	OTU_6728
OTU_4624	OTU_2831	OTU_4112	OTU_3715	OTU_6066	OTU_6747
OTU_4625	OTU_2833	OTU_4118	OTU_3717	OTU_6075	OTU_6750
OTU_4629	OTU_2836	OTU_4124	OTU_3718	OTU_6087	OTU_6779
OTU_4631	OTU_284	OTU_413	OTU_3719	OTU_6091	OTU_6784
OTU_4632	OTU_2841	OTU_4135	OTU_3721	OTU_6092	OTU_6804
OTU_4635	OTU_2842	OTU_4148	OTU_3722	OTU_6093	OTU_6808
OTU_4639	OTU_2845	OTU_418	OTU_3724	OTU_6094	OTU_6812
OTU_4641	OTU_285	OTU_4196	OTU_3725	OTU_6096	OTU_6816
OTU_4643	OTU_2853	OTU_4199	OTU_3726	OTU_6097	OTU_6825
OTU_4644	OTU_2854	OTU_42	OTU_3727	OTU_6103	OTU_6849
OTU_4649	OTU_2855	OTU_4208	OTU_3729	OTU_6104	OTU_6850
OTU_4651	OTU_2857	OTU_4211	OTU_373	OTU_6106	OTU_6852
OTU_4652	OTU_2859	OTU_4212	OTU_3732	OTU_6109	OTU_6856
OTU_4657	OTU_286	OTU_4216	OTU_3734	OTU_6110	OTU_6863
OTU_4664	OTU_2861	OTU_4224	OTU_3735	OTU_6111	OTU_6864
OTU_4673	OTU_2863	OTU_4225	OTU_3737	OTU_6112	OTU_6880
OTU_4682	OTU_2865	OTU_423	OTU_374	OTU_6115	OTU_6881
OTU_4689	OTU_287	OTU_4230	OTU_3740	OTU_6117	OTU_6882
OTU_4690	OTU_2877	OTU_4239	OTU_3746	OTU_6118	OTU_6883
OTU_4691	OTU_2879	OTU_424	OTU_3747	OTU_612	OTU_6884
OTU_4692	OTU_2881	OTU_4240	OTU_3748	OTU_6120	OTU_6903
OTU_4695	OTU_289	OTU_4242	OTU_3749	OTU_6121	OTU_6904
OTU_4696	OTU_2890	OTU_4248	OTU_3754	OTU_6122	OTU_6906
OTU_4699	OTU_2891	OTU_4255	OTU_3758	OTU_6124	OTU_6908
OTU_470	OTU_2893	OTU_4256	OTU_376	OTU_6125	OTU_6910
OTU_4704	OTU_2894	OTU_4258	OTU_3762	OTU_613	OTU_6911
OTU_4705	OTU_290	OTU_4261	OTU_3763	OTU_6131	OTU_6912
OTU_4707	OTU_2905	OTU_4262	OTU_3764	OTU_616	OTU_692
OTU_471	OTU_2909	OTU_4266	OTU_3765	OTU_6162	OTU_6935
OTU_4717	OTU_291	OTU_4269	OTU_3767	OTU_6168	OTU_6937
OTU_4719	OTU_292	OTU_4271	OTU_3768	OTU_6169	OTU_6938
OTU_4722	OTU_2928	OTU_428	OTU_3769	OTU_617	OTU_6939
OTU_4727	OTU_293	OTU_4287	OTU_377	OTU_6171	OTU_6942
OTU_4728	OTU_2930	OTU_4289	OTU_3770	OTU_6195	OTU_6943
OTU_4735	OTU_2933	OTU_429	OTU_3778	OTU_620	OTU_6945
OTU_4740	OTU_2936	OTU_4321	OTU_3779	OTU_621	OTU_6947
OTU_4753	OTU_294	OTU_4322	OTU_378	OTU_6217	OTU_6948
OTU_4762	OTU_2940	OTU_4325	OTU_3781	OTU_6225	OTU_6949
OTU_4776	OTU_2941	OTU_4329	OTU_3782	OTU_6227	OTU_6973
OTU_478	OTU_2943	OTU_434	OTU_3785	OTU_623	OTU_6976
OTU_4780	OTU_2945	OTU_435	OTU_3787	OTU_6231	OTU_6977
OTU_4781	OTU_295	OTU_4350	OTU_3789	OTU_6233	OTU_6978
OTU_4783	OTU_2958	OTU_4352	OTU_3793	OTU_6238	OTU_6983
OTU_4785	OTU_296	OTU_4353	OTU_3800	OTU_6239	OTU_7030
OTU_4789	OTU_2962	OTU_4356	OTU_3801	OTU_6240	OTU_7031
OTU_4806	OTU_2964	OTU_4357	OTU_3802	OTU_6241	OTU_7032
OTU_4816	OTU_2973	OTU_4367	OTU_3803	OTU_6247	OTU_7035
OTU_4819	OTU_2974	OTU_4369	OTU_3809	OTU_6248	OTU_7036
OTU_4826	OTU_2979	OTU_437	OTU_381	OTU_6249	OTU_7038
OTU_4830	OTU_298	OTU_4378	OTU_3814	OTU_625	OTU_7041
OTU_4831	OTU_2987	OTU_4379	OTU_3822	OTU_6254	OTU_7043
OTU_4837	OTU_2989	OTU_4380	OTU_3823	OTU_6255	OTU_7044
OTU_4849	OTU_299	OTU_4386	OTU_3824	OTU_626	OTU_7045
OTU_485	OTU_2995	OTU_4387	OTU_3827	OTU_6268	OTU_7049
OTU_4856	OTU_2998	OTU_439	OTU_3832	OTU_6269	OTU_7050
OTU_4861	OTU_2999	OTU_4390	OTU_3835	OTU_627	OTU_7054
OTU_4862	OTU_300	OTU_440	OTU_3836	OTU_6272	OTU_7114
OTU_4863	OTU_3000	OTU_4402	OTU_3837	OTU_6274	OTU_7126
OTU_490	OTU_3001	OTU_4415	OTU_3838	OTU_6275	OTU_7127
OTU_4905	OTU_3002	OTU_4423	OTU_384	OTU_6276	OTU_7128
OTU_4922	OTU_3004	OTU_4427	OTU_3841	OTU_6277	OTU_7130
OTU_494	OTU_301	OTU_4429	OTU_3842	OTU_6278	OTU_7131
OTU_4941	OTU_3013	OTU_443	OTU_3844	OTU_6280	OTU_7134
OTU_4955	OTU_3019	OTU_4430	OTU_3845	OTU_6281	OTU_7136
OTU_4956	OTU_302	OTU_4431	OTU_3846	OTU_6282	OTU_7141
OTU_4960	OTU_3024	OTU_4432	OTU_3848	OTU_6283	OTU_7142
OTU_498	OTU_303	OTU_4433	OTU_3849	OTU_6284	OTU_7143
OTU_4986	OTU_3031	OTU_4435	OTU_385	OTU_6286	OTU_7150
OTU_5	OTU_3034	OTU_4438	OTU_3850	OTU_6287	OTU_7151
OTU_50	OTU_3038	OTU_4441	OTU_3858	OTU_6288	OTU_7153
OTU_5022	OTU_3047	OTU_4445	OTU_386	OTU_6289	OTU_7155
OTU_5025	OTU_3049	OTU_4448	OTU_3875	OTU_6299	OTU_7156
OTU_503	OTU_305	OTU_4450	OTU_3881	OTU_631	OTU_7157
OTU_5037	OTU_3056	OTU_4452	OTU_3887	OTU_6310	OTU_7158
OTU_5049	OTU_3057	OTU_4453	OTU_389	OTU_6330	OTU_7159
OTU_5058	OTU_3059	OTU_4455	OTU_3890	OTU_6341	OTU_7160
OTU_5059	OTU_3063	OTU_4457	OTU_3896	OTU_6342	OTU_7165
OTU_5069	OTU_3066	OTU_4458	OTU_39	OTU_6349	OTU_7169
OTU_5073	OTU_307	OTU_4461	OTU_3902	OTU_6350	OTU_7173
OTU_5086	OTU_3071	OTU_4462	OTU_3909	OTU_6354	OTU_7183
OTU_5087	OTU_3074	OTU_4464	OTU_3917	OTU_6360	OTU_7185
OTU_5089	OTU_3075	OTU_4465	OTU_3920	OTU_6361	OTU_719
OTU_5090	OTU_3077	OTU_4468	OTU_3925	OTU_6362	OTU_7194
OTU_5094	OTU_308	OTU_4469	OTU_3928	OTU_6363	OTU_7195
OTU_5097	OTU_309	OTU_4470	OTU_3929	OTU_6364	OTU_720
OTU_5099	OTU_3092	OTU_4473	OTU_393	OTU_6365	OTU_7233
OTU_5101	OTU_3093	OTU_4474	OTU_3930	OTU_6370	OTU_7245
OTU_5102	OTU_310	OTU_4475	OTU_3931	OTU_6371	OTU_7253
OTU_5107	OTU_3101	OTU_4477	OTU_3933	OTU_6383	OTU_7258
OTU_5108	OTU_3102	OTU_4480	OTU_3940	OTU_6384	OTU_7260
OTU_5109	OTU_3104	OTU_4482	OTU_3945	OTU_6385	OTU_728
OTU_511	OTU_3108	OTU_4483	OTU_3947	OTU_6386	OTU_7282
OTU_5112	OTU_3109	OTU_4484	OTU_3951	OTU_6387	OTU_7287
OTU_5114	OTU_311	OTU_4485	OTU_3960	OTU_6388	OTU_7301
OTU_5115	OTU_3112	OTU_4488	OTU_3966	OTU_6391	OTU_731
OTU_5116	OTU_3115	OTU_449	OTU_3971	OTU_6392	OTU_7313
OTU_5117	OTU_3119	OTU_4493	OTU_399	OTU_6393	OTU_732
OTU_5122	OTU_312	OTU_4496	OTU_4	OTU_6457	OTU_7320
OTU_5123	OTU_3120	OTU_4500	OTU_4005	OTU_6506	OTU_7321
OTU_513	OTU_3121	OTU_4501	OTU_401	OTU_6507	OTU_7322
OTU_5133	OTU_3123	OTU_4503	OTU_4015	OTU_6524	OTU_733
OTU_5134	OTU_3125	OTU_4504	OTU_4029	OTU_6529	OTU_734
OTU_5136	OTU_3129	OTU_4505	OTU_403	OTU_6540	OTU_7345
OTU_5139	OTU_313	OTU_4509	OTU_404	OTU_6541	OTU_7346
OTU_5145	OTU_3132	OTU_4516	OTU_4076	OTU_6556	OTU_7348
OTU_5149	OTU_3135	OTU_4517	OTU_4078	OTU_6562	OTU_735
OTU_5150	OTU_314	OTU_452	OTU_4080	OTU_6566	OTU_7350
OTU_5151	OTU_3148	OTU_4524	OTU_4086	OTU_6569	OTU_7359
OTU_5158	OTU_315	OTU_4525	OTU_4089	OTU_6575	OTU_736
OTU_5190	OTU_3156	OTU_453	OTU_4090	OTU_6578	OTU_7361
OTU_5194	OTU_3158	OTU_4530	OTU_4092	OTU_6584	OTU_7363
OTU_5210	OTU_316	OTU_4531	OTU_4094	OTU_6586	OTU_7364
OTU_5211	OTU_3166	OTU_4532	OTU_4096	OTU_6587	OTU_7365
OTU_522	OTU_317	OTU_4536	OTU_4102	OTU_6588	OTU_7366
OTU_5234	OTU_3170	OTU_4538	OTU_4103	OTU_6590	OTU_7377
OTU_5239	OTU_3177	OTU_454	OTU_4104	OTU_6593	OTU_7383
OTU_524	OTU_318	OTU_4543	OTU_4108	OTU_6595	OTU_7384
OTU_5247	OTU_3181	OTU_4544	OTU_4110	OTU_6596	OTU_7385
OTU_5249	OTU_3182	OTU_4545	OTU_4113	OTU_6599	OTU_7388
OTU_5265	OTU_3184	OTU_4546	OTU_4116	OTU_6600	OTU_739
OTU_528	OTU_3186	OTU_4547	OTU_4118	OTU_6601	OTU_7392
OTU_5290	OTU_319	OTU_455	OTU_4120	OTU_6602	OTU_7394
OTU_5291	OTU_3190	OTU_4550	OTU_4124	OTU_6604	OTU_7395
OTU_5292	OTU_3191	OTU_4552	OTU_413	OTU_6605	OTU_7396
OTU_5293	OTU_3193	OTU_4553	OTU_4131	OTU_6606	OTU_7413
OTU_5294	OTU_320	OTU_4555	OTU_4134	OTU_6628	OTU_7417
OTU_5295	OTU_3200	OTU_4556	OTU_4135	OTU_6629	OTU_7418
OTU_5296	OTU_3204	OTU_4559	OTU_4148	OTU_6652	OTU_7419
OTU_5297	OTU_3205	OTU_4560	OTU_4151	OTU_6656	OTU_7420
OTU_5300	OTU_321	OTU_4563	OTU_4178	OTU_6659	OTU_7421
OTU_5303	OTU_322	OTU_4564	OTU_418	OTU_6673	OTU_7423
OTU_5304	OTU_3220	OTU_4565	OTU_4186	OTU_6681	OTU_7425
OTU_5307	OTU_3228	OTU_4566	OTU_4196	OTU_6694	OTU_7427
OTU_5308	OTU_323	OTU_4567	OTU_4199	OTU_6696	OTU_7450
OTU_532	OTU_3232	OTU_4568	OTU_42	OTU_6698	OTU_7451
OTU_5322	OTU_324	OTU_4569	OTU_4202	OTU_6700	OTU_7453
OTU_5327	OTU_3248	OTU_4570	OTU_4205	OTU_6702	OTU_7458
OTU_5328	OTU_325	OTU_4571	OTU_4212	OTU_6703	OTU_7466
OTU_5329	OTU_3253	OTU_4573	OTU_4220	OTU_6704	OTU_7467
OTU_5337	OTU_3254	OTU_4575	OTU_4224	OTU_6718	OTU_7470
OTU_5347	OTU_326	OTU_4576	OTU_4225	OTU_673	OTU_7474
OTU_5348	OTU_3262	OTU_4578	OTU_423	OTU_675	OTU_7481
OTU_5349	OTU_3264	OTU_4579	OTU_4230	OTU_676	OTU_7482
OTU_5353	OTU_327	OTU_458	OTU_4239	OTU_6761	OTU_7485
OTU_5367	OTU_3275	OTU_4581	OTU_424	OTU_678	OTU_7561
OTU_5369	OTU_3277	OTU_4583	OTU_4240	OTU_6781	OTU_7562
OTU_5370	OTU_3279	OTU_459	OTU_4242	OTU_679	OTU_7567
OTU_5380	OTU_328	OTU_4592	OTU_4248	OTU_6801	OTU_7568
OTU_5381	OTU_3285	OTU_4593	OTU_4254	OTU_681	OTU_7569
OTU_5382	OTU_329	OTU_4602	OTU_4255	OTU_6817	OTU_7570
OTU_5384	OTU_3298	OTU_4607	OTU_4256	OTU_6818	OTU_7571
OTU_5385	OTU_33	OTU_4608	OTU_4258	OTU_683	OTU_7572
OTU_5387	OTU_3304	OTU_4609	OTU_4261	OTU_6831	OTU_7573
OTU_5388	OTU_3307	OTU_4610	OTU_4262	OTU_6843	OTU_7574
OTU_5389	OTU_331	OTU_4624	OTU_4264	OTU_685	OTU_7578
OTU_5391	OTU_3313	OTU_4625	OTU_4266	OTU_6858	OTU_7582
OTU_5393	OTU_3319	OTU_4629	OTU_4269	OTU_686	OTU_7583
OTU_5395	OTU_332	OTU_4631	OTU_428	OTU_6867	OTU_7584
OTU_5396	OTU_3321	OTU_4632	OTU_4280	OTU_6870	OTU_7588
OTU_5397	OTU_3324	OTU_4635	OTU_429	OTU_688	OTU_7592
OTU_5398	OTU_333	OTU_4638	OTU_4305	OTU_690	OTU_7593
OTU_54	OTU_3337	OTU_4639	OTU_4322	OTU_691	OTU_7594
OTU_540	OTU_334	OTU_4640	OTU_4325	OTU_6917	OTU_7596
OTU_5400	OTU_335	OTU_4641	OTU_4338	OTU_6920	OTU_7597
OTU_5401	OTU_3357	OTU_4643	OTU_434	OTU_6922	OTU_7598
OTU_5406	OTU_336	OTU_4644	OTU_435	OTU_694	OTU_7599
OTU_5409	OTU_3362	OTU_4649	OTU_4350	OTU_6952	OTU_7602
OTU_5410	OTU_3366	OTU_4651	OTU_4351	OTU_6953	OTU_7603
OTU_5411	OTU_3367	OTU_4652	OTU_4352	OTU_6956	OTU_7604
OTU_5416	OTU_337	OTU_4657	OTU_4353	OTU_6958	OTU_7605
OTU_5417	OTU_3372	OTU_4664	OTU_4355	OTU_6959	OTU_7606
OTU_5418	OTU_3373	OTU_4673	OTU_4356	OTU_6960	OTU_7612
OTU_5419	OTU_3375	OTU_4682	OTU_4357	OTU_698	OTU_7613
OTU_5421	OTU_3377	OTU_4685	OTU_4367	OTU_6987	OTU_7614
OTU_5423	OTU_338	OTU_4689	OTU_4369	OTU_699	OTU_7616
OTU_5426	OTU_3380	OTU_4690	OTU_437	OTU_6990	OTU_7617
OTU_5428	OTU_3384	OTU_4691	OTU_4372	OTU_6992	OTU_7622
OTU_543	OTU_339	OTU_4692	OTU_4378	OTU_6994	OTU_7624
OTU_5433	OTU_3397	OTU_4695	OTU_4379	OTU_6996	OTU_7625
OTU_5437	OTU_3398	OTU_4696	OTU_4386	OTU_7000	OTU_7626
OTU_5438	OTU_3399	OTU_4699	OTU_4387	OTU_7001	OTU_7627
OTU_5439	OTU_340	OTU_470	OTU_439	OTU_7002	OTU_7636
OTU_5440	OTU_3403	OTU_4704	OTU_4390	OTU_7003	OTU_7640
OTU_5447	OTU_3404	OTU_4705	OTU_440	OTU_7006	OTU_7642
OTU_5485	OTU_3405	OTU_4707	OTU_4402	OTU_7011	OTU_7643
OTU_5492	OTU_3406	OTU_471	OTU_4410	OTU_7012	OTU_7649
OTU_5495	OTU_3407	OTU_4717	OTU_4415	OTU_7014	OTU_7684
OTU_550	OTU_3408	OTU_4719	OTU_4423	OTU_7015	OTU_7690
OTU_5504	OTU_3409	OTU_4722	OTU_4427	OTU_702	OTU_7691
OTU_5510	OTU_3410	OTU_4727	OTU_4429	OTU_7051	OTU_7711
OTU_5513	OTU_3411	OTU_4728	OTU_443	OTU_7055	OTU_7717
OTU_552	OTU_3412	OTU_4735	OTU_4430	OTU_7056	OTU_7724
OTU_5528	OTU_3413	OTU_4740	OTU_4431	OTU_7057	OTU_7726
OTU_5539	OTU_3414	OTU_4753	OTU_4432	OTU_7058	OTU_7728
OTU_5542	OTU_3415	OTU_4762	OTU_4433	OTU_7059	OTU_7734
OTU_5551	OTU_3416	OTU_4776	OTU_4435	OTU_7061	OTU_7736
OTU_556	OTU_3417	OTU_478	OTU_4436	OTU_7062	OTU_7738
OTU_557	OTU_3418	OTU_4780	OTU_4437	OTU_7063	OTU_7739
OTU_5590	OTU_3419	OTU_4781	OTU_4438	OTU_7065	OTU_7768
OTU_560	OTU_342	OTU_4783	OTU_444	OTU_7068	OTU_7777
OTU_5605	OTU_3420	OTU_4785	OTU_4441	OTU_7069	OTU_7781
OTU_5606	OTU_3421	OTU_4789	OTU_4442	OTU_7070	OTU_7783
OTU_5612	OTU_3422	OTU_4791	OTU_4443	OTU_7071	OTU_7788
OTU_5613	OTU_3424	OTU_4806	OTU_4445	OTU_7073	OTU_7809
OTU_5615	OTU_3425	OTU_4816	OTU_4447	OTU_7074	OTU_7811
OTU_5618	OTU_3426	OTU_4817	OTU_4448	OTU_7075	OTU_7816
OTU_5619	OTU_3427	OTU_4818	OTU_4449	OTU_7076	OTU_7819
OTU_5623	OTU_3428	OTU_4819	OTU_4450	OTU_7077	OTU_7828
OTU_5624	OTU_3429	OTU_4826	OTU_4451	OTU_7078	OTU_7829
OTU_5625	OTU_343	OTU_4830	OTU_4452	OTU_7079	OTU_7844
OTU_5633	OTU_3430	OTU_4831	OTU_4453	OTU_7082	OTU_7854
OTU_5638	OTU_3431	OTU_4837	OTU_4455	OTU_7085	OTU_7870
OTU_5640	OTU_3432	OTU_4839	OTU_4457	OTU_7086	OTU_7871
OTU_5642	OTU_3433	OTU_4849	OTU_4458	OTU_7088	OTU_7883
OTU_5644	OTU_3434	OTU_485	OTU_4461	OTU_7089	OTU_7890
OTU_5657	OTU_3436	OTU_4856	OTU_4462	OTU_7090	OTU_7922
OTU_5658	OTU_3437	OTU_4861	OTU_4464	OTU_7092	OTU_7923
OTU_5659	OTU_3438	OTU_4862	OTU_4465	OTU_7093	OTU_7924
OTU_5660	OTU_3439	OTU_4863	OTU_4468	OTU_7094	OTU_7925
OTU_5661	OTU_344	OTU_490	OTU_4469	OTU_7096	OTU_7926
OTU_5663	OTU_3440	OTU_4905	OTU_4470	OTU_7097	OTU_7927
OTU_5664	OTU_3441	OTU_4911	OTU_4472	OTU_7098	OTU_7943
OTU_5666	OTU_3442	OTU_4917	OTU_4473	OTU_7099	OTU_7945
OTU_5668	OTU_3443	OTU_4922	OTU_4474	OTU_7101	OTU_7948
OTU_5670	OTU_3444	OTU_4934	OTU_4475	OTU_7103	OTU_7950
OTU_5671	OTU_3446	OTU_4938	OTU_4477	OTU_7105	OTU_7969
OTU_5672	OTU_3447	OTU_494	OTU_4479	OTU_7125	OTU_7971
OTU_5673	OTU_3448	OTU_4941	OTU_4480	OTU_7177	OTU_7972
OTU_5675	OTU_3449	OTU_4955	OTU_4482	OTU_7178	OTU_7973
OTU_568	OTU_345	OTU_4956	OTU_4483	OTU_7187	OTU_7974
OTU_5681	OTU_3451	OTU_4960	OTU_4484	OTU_7274	OTU_7975
OTU_5683	OTU_3452	OTU_498	OTU_4485	OTU_7308	OTU_8005
OTU_5685	OTU_3453	OTU_4980	OTU_4486	OTU_7337	OTU_8008
OTU_5686	OTU_3456	OTU_4981	OTU_4488	OTU_7369	OTU_802
OTU_5687	OTU_3457	OTU_4986	OTU_449	OTU_7371	OTU_8042
OTU_5689	OTU_3458	OTU_4998	OTU_4491	OTU_7373	OTU_8043
OTU_5690	OTU_3459	OTU_5	OTU_4493	OTU_7374	OTU_8044
OTU_5691	OTU_346	OTU_50	OTU_4496	OTU_740	OTU_8046
OTU_5694	OTU_3460	OTU_5022	OTU_4500	OTU_7400	OTU_8047
OTU_5695	OTU_3461	OTU_5025	OTU_4501	OTU_7402	OTU_8050
OTU_5696	OTU_3462	OTU_503	OTU_4503	OTU_7404	OTU_8054
OTU_5697	OTU_3463	OTU_5037	OTU_4504	OTU_742	OTU_8055
OTU_5700	OTU_3464	OTU_5046	OTU_4505	OTU_7428	OTU_8056
OTU_5703	OTU_3465	OTU_5049	OTU_4509	OTU_743	OTU_8057
OTU_5705	OTU_3466	OTU_5058	OTU_4516	OTU_7432	OTU_808
OTU_5709	OTU_3468	OTU_5059	OTU_4517	OTU_7433	OTU_8100
OTU_5711	OTU_3469	OTU_5060	OTU_452	OTU_7434	OTU_8102
OTU_5712	OTU_347	OTU_5062	OTU_4520	OTU_7435	OTU_8103
OTU_5713	OTU_3470	OTU_5068	OTU_4524	OTU_747	OTU_8104
OTU_5716	OTU_3471	OTU_5069	OTU_4525	OTU_7476	OTU_8107
OTU_5718	OTU_3472	OTU_5073	OTU_4526	OTU_748	OTU_8108
OTU_5719	OTU_3473	OTU_5086	OTU_4527	OTU_7486	OTU_8109
OTU_572	OTU_3474	OTU_5087	OTU_453	OTU_7493	OTU_811
OTU_5722	OTU_3475	OTU_5089	OTU_4530	OTU_7494	OTU_8112
OTU_5724	OTU_3476	OTU_5090	OTU_4531	OTU_7495	OTU_8113
OTU_5729	OTU_3477	OTU_5094	OTU_4532	OTU_7497	OTU_8114
OTU_5730	OTU_3478	OTU_5097	OTU_4533	OTU_7499	OTU_8115
OTU_5735	OTU_3479	OTU_5099	OTU_4536	OTU_750	OTU_8117
OTU_5737	OTU_348	OTU_5101	OTU_454	OTU_7502	OTU_813
OTU_5739	OTU_3480	OTU_5102	OTU_4544	OTU_7508	OTU_814
OTU_574	OTU_3481	OTU_5107	OTU_4545	OTU_751	OTU_8161
OTU_5743	OTU_3482	OTU_5108	OTU_4546	OTU_7514	OTU_8163
OTU_5745	OTU_3483	OTU_5109	OTU_4547	OTU_7515	OTU_8165
OTU_5747	OTU_3484	OTU_511	OTU_455	OTU_7518	OTU_817
OTU_5749	OTU_3485	OTU_5112	OTU_4550	OTU_752	OTU_8172
OTU_575	OTU_3486	OTU_5114	OTU_4552	OTU_7520	OTU_8177
OTU_5752	OTU_3487	OTU_5115	OTU_4553	OTU_7521	OTU_818
OTU_5759	OTU_3489	OTU_5116	OTU_4555	OTU_7526	OTU_819
OTU_5764	OTU_349	OTU_5117	OTU_4556	OTU_753	OTU_82
OTU_5765	OTU_3492	OTU_5122	OTU_4558	OTU_7531	OTU_820
OTU_5766	OTU_3493	OTU_5123	OTU_4559	OTU_7535	OTU_823
OTU_5767	OTU_3494	OTU_513	OTU_4563	OTU_76	OTU_8231
OTU_5768	OTU_3495	OTU_5133	OTU_4564	OTU_7609	OTU_8232
OTU_5769	OTU_3496	OTU_5134	OTU_4565	OTU_763	OTU_8234
OTU_5770	OTU_3497	OTU_5136	OTU_4566	OTU_7635	OTU_8244
OTU_5771	OTU_3498	OTU_5139	OTU_4567	OTU_7644	OTU_8245
OTU_5772	OTU_35	OTU_5145	OTU_4568	OTU_765	OTU_8248
OTU_5773	OTU_350	OTU_5149	OTU_4569	OTU_767	OTU_825
OTU_5774	OTU_3500	OTU_5150	OTU_4570	OTU_768	OTU_828
OTU_5775	OTU_3502	OTU_5151	OTU_4571	OTU_771	OTU_829
OTU_5777	OTU_3503	OTU_5158	OTU_4573	OTU_773	OTU_830
OTU_5778	OTU_3504	OTU_5161	OTU_4574	OTU_777	OTU_831
OTU_5780	OTU_3506	OTU_5173	OTU_4575	OTU_779	OTU_8328
OTU_5782	OTU_3509	OTU_5175	OTU_4576	OTU_782	OTU_8330
OTU_5783	OTU_351	OTU_5187	OTU_4578	OTU_783	OTU_8331
OTU_5785	OTU_3510	OTU_5190	OTU_4579	OTU_7860	OTU_8333
OTU_5789	OTU_3511	OTU_5191	OTU_458	OTU_787	OTU_8336
OTU_5792	OTU_3512	OTU_5194	OTU_4581	OTU_7876	OTU_8338
OTU_5795	OTU_3513	OTU_5210	OTU_4583	OTU_7878	OTU_8340
OTU_5797	OTU_3514	OTU_5211	OTU_4584	OTU_7887	OTU_8341
OTU_5798	OTU_3516	OTU_5217	OTU_459	OTU_789	OTU_8346
OTU_5799	OTU_3517	OTU_522	OTU_4592	OTU_7959	OTU_8350
OTU_58	OTU_3518	OTU_5220	OTU_4602	OTU_7980	OTU_8354
OTU_5800	OTU_3519	OTU_5224	OTU_4607	OTU_7983	OTU_8355
OTU_5803	OTU_3520	OTU_5234	OTU_4608	OTU_8011	OTU_8358
OTU_5804	OTU_3521	OTU_5239	OTU_4610	OTU_8013	OTU_8359
OTU_5808	OTU_3522	OTU_524	OTU_4616	OTU_8017	OTU_8362
OTU_5812	OTU_3523	OTU_5247	OTU_4624	OTU_8058	OTU_8363
OTU_5815	OTU_3524	OTU_5249	OTU_4625	OTU_8063	OTU_8365
OTU_5816	OTU_3525	OTU_5253	OTU_4629	OTU_8067	OTU_8367
OTU_5818	OTU_3526	OTU_5265	OTU_4631	OTU_807	OTU_8369
OTU_582	OTU_3527	OTU_528	OTU_4632	OTU_8075	OTU_8370
OTU_5820	OTU_3528	OTU_5290	OTU_4635	OTU_8077	OTU_8421
OTU_5821	OTU_3529	OTU_5291	OTU_4639	OTU_8082	OTU_8469
OTU_5822	OTU_3530	OTU_5292	OTU_4641	OTU_8120	OTU_8471
OTU_5825	OTU_3532	OTU_5293	OTU_4643	OTU_8122	OTU_8472
OTU_5826	OTU_3533	OTU_5294	OTU_4644	OTU_8128	OTU_8475
OTU_5828	OTU_3536	OTU_5295	OTU_4649	OTU_8135	OTU_8477
OTU_5829	OTU_3537	OTU_5296	OTU_4651	OTU_8137	OTU_8480
OTU_5830	OTU_3538	OTU_5297	OTU_4652	OTU_8138	OTU_8482
OTU_5832	OTU_3539	OTU_5300	OTU_4657	OTU_8139	OTU_8484
OTU_5834	OTU_354	OTU_5303	OTU_4659	OTU_8181	OTU_8489
OTU_5841	OTU_3540	OTU_5304	OTU_4661	OTU_8182	OTU_8492
OTU_5842	OTU_3541	OTU_5307	OTU_4662	OTU_8191	OTU_8495
OTU_5843	OTU_3542	OTU_5308	OTU_4663	OTU_8194	OTU_8498
OTU_5845	OTU_3543	OTU_532	OTU_4664	OTU_8197	OTU_8502
OTU_5848	OTU_3544	OTU_5322	OTU_4672	OTU_8201	OTU_8503
OTU_5849	OTU_3545	OTU_5323	OTU_4673	OTU_8205	OTU_8504
OTU_5851	OTU_3546	OTU_5327	OTU_4682	OTU_8210	OTU_8507
OTU_5863	OTU_3547	OTU_5328	OTU_4689	OTU_8252	OTU_8508
OTU_5865	OTU_3548	OTU_5329	OTU_4690	OTU_8253	OTU_8509
OTU_5868	OTU_3549	OTU_5332	OTU_4691	OTU_8255	OTU_8511
OTU_587	OTU_355	OTU_5337	OTU_4692	OTU_8257	OTU_8512
OTU_5871	OTU_3550	OTU_5347	OTU_4695	OTU_8258	OTU_8513
OTU_588	OTU_3553	OTU_5348	OTU_4696	OTU_8260	OTU_8515
OTU_5886	OTU_3555	OTU_5349	OTU_4699	OTU_8264	OTU_8516
OTU_589	OTU_3556	OTU_5353	OTU_470	OTU_8266	OTU_8518
OTU_5892	OTU_3557	OTU_5365	OTU_4701	OTU_8267	OTU_8522
OTU_5896	OTU_3558	OTU_5367	OTU_4704	OTU_8268	OTU_8524
OTU_5901	OTU_3559	OTU_5369	OTU_4705	OTU_8269	OTU_8525
OTU_5902	OTU_356	OTU_5370	OTU_4707	OTU_8270	OTU_8527
OTU_5903	OTU_3560	OTU_5380	OTU_471	OTU_8272	OTU_8528
OTU_5910	OTU_3561	OTU_5381	OTU_4717	OTU_8276	OTU_8530
OTU_5911	OTU_3562	OTU_5382	OTU_4719	OTU_8277	OTU_8532
OTU_5912	OTU_3563	OTU_5384	OTU_4722	OTU_8278	OTU_8533
OTU_5913	OTU_3564	OTU_5385	OTU_4724	OTU_8279	OTU_8535
OTU_5914	OTU_3565	OTU_5387	OTU_4727	OTU_8280	OTU_8536
OTU_5917	OTU_3567	OTU_5388	OTU_4728	OTU_8281	OTU_8539
OTU_5918	OTU_3568	OTU_5389	OTU_4735	OTU_8283	OTU_8541
OTU_5919	OTU_3569	OTU_5391	OTU_4740	OTU_8289	OTU_8542
OTU_592	OTU_357	OTU_5393	OTU_4753	OTU_8291	OTU_8543
OTU_5920	OTU_3571	OTU_5395	OTU_4762	OTU_8294	OTU_8547
OTU_5922	OTU_3572	OTU_5396	OTU_4776	OTU_8298	OTU_8747
OTU_5923	OTU_3573	OTU_5397	OTU_478	OTU_8304	OTU_8748
OTU_5925	OTU_3574	OTU_5398	OTU_4780	OTU_8337	OTU_8755
OTU_5926	OTU_3575	OTU_54	OTU_4781	OTU_8366	OTU_8762
OTU_5927	OTU_3576	OTU_540	OTU_4783	OTU_837	OTU_8763
OTU_5928	OTU_3577	OTU_5400	OTU_4785	OTU_8372	OTU_8770
OTU_5929	OTU_3578	OTU_5401	OTU_4789	OTU_8373	OTU_8771
OTU_593	OTU_3579	OTU_5406	OTU_4790	OTU_8375	OTU_8773
OTU_5930	OTU_358	OTU_5409	OTU_4797	OTU_8377	OTU_8774
OTU_5932	OTU_3580	OTU_5410	OTU_4806	OTU_8379	OTU_8777
OTU_5935	OTU_3581	OTU_5411	OTU_4810	OTU_838	OTU_8779
OTU_5936	OTU_3582	OTU_5416	OTU_4816	OTU_8386	OTU_8780
OTU_5937	OTU_3583	OTU_5417	OTU_4819	OTU_8387	OTU_8781
OTU_5938	OTU_3584	OTU_5418	OTU_4826	OTU_8388	OTU_8793
OTU_5940	OTU_3587	OTU_5419	OTU_4830	OTU_839	OTU_8797
OTU_5941	OTU_359	OTU_5421	OTU_4831	OTU_8394	OTU_8798
OTU_5943	OTU_3590	OTU_5423	OTU_4837	OTU_8396	OTU_8799
OTU_5944	OTU_3591	OTU_5426	OTU_4849	OTU_8407	OTU_8804
OTU_5951	OTU_3592	OTU_5428	OTU_485	OTU_841	OTU_8809
OTU_5954	OTU_3593	OTU_543	OTU_4852	OTU_8410	OTU_8811
OTU_5956	OTU_3594	OTU_5433	OTU_4856	OTU_8411	OTU_8812
OTU_5957	OTU_3595	OTU_5437	OTU_4857	OTU_8413	OTU_8814
OTU_5958	OTU_3596	OTU_5438	OTU_4858	OTU_8415	OTU_8815
OTU_5959	OTU_3597	OTU_5439	OTU_486	OTU_8417	OTU_8816
OTU_5962	OTU_3598	OTU_5440	OTU_4861	OTU_8420	OTU_8817
OTU_5963	OTU_3599	OTU_5445	OTU_4862	OTU_8422	OTU_8819
OTU_5966	OTU_36	OTU_5446	OTU_4863	OTU_8424	OTU_8821
OTU_5968	OTU_3600	OTU_5447	OTU_4868	OTU_8427	OTU_8822
OTU_5969	OTU_3602	OTU_5465	OTU_4872	OTU_8430	OTU_8825
OTU_5971	OTU_3603	OTU_5485	OTU_4877	OTU_846	OTU_8826
OTU_5982	OTU_3605	OTU_5492	OTU_490	OTU_847	OTU_8828
OTU_5983	OTU_3607	OTU_5495	OTU_4905	OTU_8476	OTU_8837
OTU_5985	OTU_3609	OTU_550	OTU_4922	OTU_849	OTU_8841
OTU_599	OTU_361	OTU_5504	OTU_494	OTU_853	OTU_8844
OTU_6	OTU_3610	OTU_5510	OTU_4941	OTU_854	OTU_8845
OTU_601	OTU_3611	OTU_5513	OTU_4955	OTU_8540	OTU_8846
OTU_6017	OTU_3612	OTU_552	OTU_4956	OTU_8545	OTU_8848
OTU_6019	OTU_3613	OTU_5528	OTU_4960	OTU_8548	OTU_8850
OTU_6023	OTU_3614	OTU_5539	OTU_4979	OTU_8549	OTU_8851
OTU_6029	OTU_3615	OTU_5542	OTU_498	OTU_855	OTU_8853
OTU_6030	OTU_3616	OTU_5551	OTU_4986	OTU_8554	OTU_8856
OTU_6034	OTU_3617	OTU_556	OTU_4990	OTU_8557	OTU_8858
OTU_6035	OTU_362	OTU_557	OTU_4994	OTU_8558	OTU_8859
OTU_6037	OTU_3620	OTU_5590	OTU_4999	OTU_856	OTU_8861
OTU_6038	OTU_3621	OTU_560	OTU_5	OTU_8560	OTU_8863
OTU_6040	OTU_3623	OTU_5605	OTU_50	OTU_8561	OTU_8864
OTU_6045	OTU_3624	OTU_5606	OTU_5002	OTU_8563	OTU_8865
OTU_6048	OTU_3625	OTU_5608	OTU_5004	OTU_8565	OTU_8868
OTU_6051	OTU_3626	OTU_5612	OTU_5010	OTU_8567	OTU_8870
OTU_6052	OTU_3627	OTU_5613	OTU_5015	OTU_8568	OTU_8878
OTU_6054	OTU_3629	OTU_5615	OTU_502	OTU_8570	OTU_8879
OTU_6058	OTU_363	OTU_5618	OTU_5020	OTU_8571	OTU_8891
OTU_6059	OTU_3632	OTU_5619	OTU_5022	OTU_8572	OTU_8894
OTU_606	OTU_3633	OTU_5623	OTU_5023	OTU_8574	OTU_8900
OTU_6060	OTU_3634	OTU_5624	OTU_5024	OTU_8578	OTU_8902
OTU_6061	OTU_3635	OTU_5625	OTU_5025	OTU_858	OTU_8909
OTU_6062	OTU_3636	OTU_5633	OTU_503	OTU_8580	OTU_8910
OTU_6063	OTU_3637	OTU_5638	OTU_5036	OTU_8583	OTU_8916
OTU_6064	OTU_3638	OTU_5640	OTU_5037	OTU_8585	OTU_8918
OTU_6065	OTU_3639	OTU_5642	OTU_5049	OTU_8586	OTU_8919
OTU_6067	OTU_364	OTU_5644	OTU_5058	OTU_8588	OTU_8922
OTU_6069	OTU_3641	OTU_5657	OTU_5059	OTU_8589	OTU_8925
OTU_6071	OTU_3642	OTU_5658	OTU_506	OTU_859	OTU_8928
OTU_6073	OTU_3643	OTU_5659	OTU_5065	OTU_8590	OTU_8929
OTU_6076	OTU_3645	OTU_5660	OTU_5069	OTU_8591	OTU_8931
OTU_6077	OTU_3647	OTU_5661	OTU_507	OTU_8593	OTU_8937
OTU_608	OTU_3648	OTU_5663	OTU_5073	OTU_8596	OTU_8961
OTU_6083	OTU_3649	OTU_5664	OTU_5086	OTU_8597	OTU_8969
OTU_6084	OTU_3650	OTU_5666	OTU_5087	OTU_8598	OTU_8973
OTU_6085	OTU_3651	OTU_5668	OTU_5089	OTU_8600	OTU_8989
OTU_6086	OTU_3652	OTU_5670	OTU_5090	OTU_8601	OTU_90
OTU_6090	OTU_3653	OTU_5671	OTU_5091	OTU_8603	OTU_9007
OTU_6095	OTU_3655	OTU_5672	OTU_5094	OTU_8605	OTU_9008
OTU_6099	OTU_3656	OTU_5673	OTU_5095	OTU_8609	OTU_9023
OTU_61	OTU_3658	OTU_5675	OTU_5097	OTU_861	OTU_9038
OTU_610	OTU_3659	OTU_568	OTU_5099	OTU_8610	OTU_9046
OTU_6108	OTU_3662	OTU_5681	OTU_51	OTU_8611	OTU_9069
OTU_6113	OTU_3663	OTU_5683	OTU_5101	OTU_8613	OTU_9083
OTU_6119	OTU_3665	OTU_5685	OTU_5102	OTU_8614	OTU_9109
OTU_6126	OTU_3666	OTU_5686	OTU_5107	OTU_8616	OTU_9110
OTU_6133	OTU_3668	OTU_5687	OTU_5108	OTU_8617	OTU_9118
OTU_6134	OTU_367	OTU_5689	OTU_5109	OTU_862	OTU_9124
OTU_6136	OTU_3671	OTU_5690	OTU_511	OTU_8620	OTU_9154
OTU_6137	OTU_3674	OTU_5691	OTU_5110	OTU_8626	OTU_9163
OTU_6138	OTU_3675	OTU_5694	OTU_5112	OTU_8629	OTU_9164
OTU_6143	OTU_3676	OTU_5695	OTU_5114	OTU_863	OTU_9168
OTU_6145	OTU_3677	OTU_5696	OTU_5115	OTU_8632	OTU_9169
OTU_6146	OTU_3678	OTU_5697	OTU_5116	OTU_8634	OTU_9177
OTU_6147	OTU_368	OTU_5700	OTU_5117	OTU_8635	OTU_9186
OTU_6148	OTU_3680	OTU_5703	OTU_5122	OTU_8636	OTU_9209
OTU_6151	OTU_3682	OTU_5705	OTU_5123	OTU_8641	OTU_9228
OTU_6153	OTU_3683	OTU_5709	OTU_513	OTU_8642	OTU_9229
OTU_6154	OTU_3685	OTU_5711	OTU_5133	OTU_8646	OTU_9241
OTU_6155	OTU_3686	OTU_5712	OTU_5134	OTU_8647	OTU_9242
OTU_6158	OTU_3687	OTU_5713	OTU_5136	OTU_8648	OTU_9254
OTU_6165	OTU_369	OTU_5716	OTU_5138	OTU_8649	OTU_9264
OTU_6166	OTU_3690	OTU_5718	OTU_5139	OTU_865	OTU_9266
OTU_6170	OTU_3691	OTU_5719	OTU_5145	OTU_8650	OTU_9285
OTU_6174	OTU_3692	OTU_572	OTU_5147	OTU_8651	OTU_9301
OTU_6175	OTU_3693	OTU_5722	OTU_5148	OTU_8652	OTU_9305
OTU_6177	OTU_3695	OTU_5724	OTU_5149	OTU_8654	OTU_9309
OTU_6178	OTU_3696	OTU_5729	OTU_5150	OTU_8657	OTU_9321
OTU_6179	OTU_3697	OTU_5730	OTU_5151	OTU_8659	OTU_9324
OTU_6180	OTU_3698	OTU_5735	OTU_5152	OTU_8660	OTU_9325
OTU_6182	OTU_3699	OTU_5737	OTU_5158	OTU_8661	OTU_9326
OTU_6183	OTU_37	OTU_5739	OTU_5162	OTU_8662	OTU_9327
OTU_6184	OTU_370	OTU_574	OTU_5163	OTU_8663	OTU_9328
OTU_6185	OTU_3702	OTU_5743	OTU_5169	OTU_8664	OTU_9329
OTU_6188	OTU_3703	OTU_5745	OTU_5190	OTU_8666	OTU_9330
OTU_6189	OTU_3704	OTU_5747	OTU_5193	OTU_8667	OTU_9332
OTU_6191	OTU_3705	OTU_5748	OTU_5194	OTU_8668	OTU_9350
OTU_6192	OTU_3707	OTU_5749	OTU_5196	OTU_8669	OTU_9352
OTU_6198	OTU_3708	OTU_575	OTU_5197	OTU_867	OTU_9372
OTU_6199	OTU_3710	OTU_5752	OTU_5201	OTU_8670	OTU_9373
OTU_62	OTU_3712	OTU_5759	OTU_5210	OTU_8672	OTU_938
OTU_6200	OTU_3714	OTU_5764	OTU_5211	OTU_8673	OTU_9390
OTU_6201	OTU_3715	OTU_5765	OTU_522	OTU_8674	OTU_9395
OTU_6204	OTU_3716	OTU_5766	OTU_5228	OTU_8675	OTU_9396
OTU_6205	OTU_3717	OTU_5767	OTU_5231	OTU_8678	OTU_9399
OTU_6206	OTU_3718	OTU_5768	OTU_5234	OTU_869	OTU_9426
OTU_6207	OTU_3719	OTU_5769	OTU_5236	OTU_872	OTU_9427
OTU_6209	OTU_3721	OTU_5770	OTU_5239	OTU_873	OTU_9433
OTU_6210	OTU_3722	OTU_5771	OTU_524	OTU_8741	OTU_9435
OTU_6214	OTU_3723	OTU_5772	OTU_5247	OTU_8743	OTU_9437
OTU_6215	OTU_3725	OTU_5773	OTU_5249	OTU_8767	OTU_944
OTU_6216	OTU_3727	OTU_5774	OTU_5265	OTU_877	OTU_9461
OTU_6222	OTU_3729	OTU_5775	OTU_5266	OTU_880	OTU_9463
OTU_6235	OTU_373	OTU_5777	OTU_5267	OTU_882	OTU_9464
OTU_6242	OTU_3730	OTU_5778	OTU_528	OTU_883	OTU_9467
OTU_6257	OTU_3731	OTU_5780	OTU_529	OTU_884	OTU_948
OTU_6258	OTU_3732	OTU_5782	OTU_5290	OTU_887	OTU_9492
OTU_6270	OTU_3733	OTU_5783	OTU_5291	OTU_8886	OTU_9494
OTU_6271	OTU_3736	OTU_5785	OTU_5292	OTU_8888	OTU_9499
OTU_6285	OTU_3737	OTU_5786	OTU_5293	OTU_889	OTU_950
OTU_6295	OTU_3738	OTU_5789	OTU_5294	OTU_8897	OTU_9500
OTU_6296	OTU_374	OTU_5790	OTU_5295	OTU_8904	OTU_9501
OTU_63	OTU_3740	OTU_5792	OTU_5296	OTU_8907	OTU_9504
OTU_630	OTU_3744	OTU_5793	OTU_5297	OTU_892	OTU_951
OTU_6300	OTU_3746	OTU_5795	OTU_5299	OTU_8923	OTU_953
OTU_6301	OTU_3747	OTU_5796	OTU_53	OTU_894	OTU_954
OTU_6302	OTU_3748	OTU_5797	OTU_530	OTU_895	OTU_9548
OTU_6304	OTU_3749	OTU_5798	OTU_5300	OTU_896	OTU_955
OTU_6305	OTU_375	OTU_5799	OTU_5303	OTU_897	OTU_9550
OTU_6306	OTU_3752	OTU_58	OTU_5304	OTU_898	OTU_9551
OTU_6307	OTU_3753	OTU_5800	OTU_5305	OTU_899	OTU_9554
OTU_6308	OTU_3754	OTU_5803	OTU_5307	OTU_900	OTU_9558
OTU_6314	OTU_3756	OTU_5804	OTU_5308	OTU_901	OTU_9560
OTU_6319	OTU_3757	OTU_5807	OTU_532	OTU_904	OTU_9561
OTU_6320	OTU_3758	OTU_5808	OTU_5322	OTU_9042	OTU_9564
OTU_6322	OTU_376	OTU_5812	OTU_5327	OTU_906	OTU_9566
OTU_6323	OTU_3760	OTU_5815	OTU_5328	OTU_907	OTU_9567
OTU_6325	OTU_3762	OTU_5816	OTU_5329	OTU_909	OTU_9568
OTU_6326	OTU_3763	OTU_5818	OTU_5337	OTU_911	OTU_9569
OTU_6327	OTU_3765	OTU_582	OTU_5347	OTU_919	OTU_9573
OTU_6329	OTU_3768	OTU_5820	OTU_5348	OTU_9268	OTU_9574
OTU_6332	OTU_377	OTU_5821	OTU_5349	OTU_9275	OTU_9577
OTU_6333	OTU_3771	OTU_5822	OTU_5353	OTU_9286	OTU_9578
OTU_6336	OTU_3772	OTU_5825	OTU_5355	OTU_9287	OTU_960
OTU_6337	OTU_3775	OTU_5826	OTU_5367	OTU_9294	OTU_961
OTU_6343	OTU_3777	OTU_5827	OTU_5368	OTU_9311	OTU_9629
OTU_6345	OTU_3778	OTU_5828	OTU_5369	OTU_9342	OTU_9637
OTU_6352	OTU_378	OTU_5829	OTU_5370	OTU_9361	OTU_9639
OTU_6353	OTU_3780	OTU_5830	OTU_538	OTU_9380	OTU_9643
OTU_6355	OTU_3781	OTU_5832	OTU_5380	OTU_9401	OTU_9645
OTU_6358	OTU_3782	OTU_5834	OTU_5381	OTU_9405	OTU_9646
OTU_6366	OTU_3784	OTU_5839	OTU_5382	OTU_9412	OTU_9647
OTU_6367	OTU_3785	OTU_5841	OTU_5384	OTU_9441	OTU_9649
OTU_6369	OTU_379	OTU_5842	OTU_5385	OTU_9445	OTU_965
OTU_6373	OTU_3790	OTU_5843	OTU_5386	OTU_946	OTU_9652
OTU_6374	OTU_3793	OTU_5845	OTU_5387	OTU_9469	OTU_9654
OTU_6375	OTU_3794	OTU_5848	OTU_5388	OTU_9474	OTU_9659
OTU_6376	OTU_3795	OTU_5849	OTU_5389	OTU_9475	OTU_9660
OTU_638	OTU_380	OTU_5851	OTU_5390	OTU_9484	OTU_967
OTU_6382	OTU_3800	OTU_5863	OTU_5391	OTU_9509	OTU_970
OTU_6389	OTU_3801	OTU_5865	OTU_5393	OTU_9513	OTU_971
OTU_639	OTU_3802	OTU_5868	OTU_5395	OTU_9514	OTU_9714
OTU_6394	OTU_3803	OTU_587	OTU_5396	OTU_9515	OTU_9715
OTU_6397	OTU_3807	OTU_5871	OTU_5397	OTU_9519	OTU_9718
OTU_6398	OTU_3808	OTU_5875	OTU_5398	OTU_952	OTU_9719
OTU_64	OTU_3809	OTU_588	OTU_54	OTU_9523	OTU_9720
OTU_640	OTU_381	OTU_5880	OTU_540	OTU_9524	OTU_9723
OTU_6400	OTU_3810	OTU_5886	OTU_5400	OTU_9529	OTU_9724
OTU_6402	OTU_3811	OTU_589	OTU_5401	OTU_9531	OTU_9725
OTU_6405	OTU_3812	OTU_5892	OTU_5403	OTU_958	OTU_9726
OTU_6408	OTU_3814	OTU_5896	OTU_5406	OTU_9580	OTU_9727
OTU_641	OTU_3815	OTU_5897	OTU_5409	OTU_9592	OTU_9729
OTU_6411	OTU_3816	OTU_5900	OTU_5410	OTU_9595	OTU_9732
OTU_6412	OTU_3818	OTU_5901	OTU_5411	OTU_9601	OTU_9734
OTU_6413	OTU_382	OTU_5902	OTU_5414	OTU_9605	OTU_9735
OTU_6415	OTU_3822	OTU_5903	OTU_5416	OTU_9607	OTU_9738
OTU_6416	OTU_3823	OTU_5910	OTU_5417	OTU_9616	OTU_9739
OTU_6417	OTU_3824	OTU_5911	OTU_5418	OTU_9635	OTU_974
OTU_6418	OTU_3825	OTU_5912	OTU_5419	OTU_9666	OTU_9740
OTU_6419	OTU_3826	OTU_5913	OTU_5421	OTU_9667	OTU_9741
OTU_642	OTU_3827	OTU_5914	OTU_5423	OTU_9668	OTU_9743
OTU_6420	OTU_3828	OTU_5917	OTU_5424	OTU_9669	OTU_9746
OTU_6421	OTU_383	OTU_5918	OTU_5426	OTU_9673	OTU_975
OTU_6422	OTU_3830	OTU_5919	OTU_5428	OTU_9683	OTU_9751
OTU_6423	OTU_3832	OTU_592	OTU_543	OTU_969	OTU_9753
OTU_6424	OTU_3833	OTU_5920	OTU_5433	OTU_9690	OTU_9754
OTU_6425	OTU_3834	OTU_5922	OTU_5437	OTU_9692	OTU_9755
OTU_6428	OTU_3835	OTU_5923	OTU_5438	OTU_9694	OTU_976
OTU_643	OTU_3836	OTU_5925	OTU_5439	OTU_9695	OTU_977
OTU_6430	OTU_3837	OTU_5926	OTU_5440	OTU_9697	OTU_9834
OTU_6431	OTU_3838	OTU_5927	OTU_5442	OTU_9737	OTU_9839
OTU_6434	OTU_3839	OTU_5928	OTU_5447	OTU_9758	OTU_984
OTU_6437	OTU_384	OTU_5929	OTU_5453	OTU_9759	OTU_9841
OTU_6438	OTU_3840	OTU_593	OTU_5457	OTU_9762	OTU_9842
OTU_6439	OTU_3841	OTU_5930	OTU_5458	OTU_9764	OTU_9843
OTU_6440	OTU_3842	OTU_5932	OTU_5459	OTU_9765	OTU_9844
OTU_6441	OTU_3844	OTU_5935	OTU_5460	OTU_9766	OTU_9845
OTU_6442	OTU_3845	OTU_5936	OTU_5471	OTU_9768	OTU_9847
OTU_6443	OTU_385	OTU_5937	OTU_5472	OTU_9769	OTU_9848
OTU_6445	OTU_3851	OTU_5938	OTU_5482	OTU_9776	OTU_9849
OTU_6446	OTU_3853	OTU_5940	OTU_5485	OTU_9777	OTU_9851
OTU_6447	OTU_3855	OTU_5941	OTU_5492	OTU_9782	OTU_9852
OTU_6448	OTU_3857	OTU_5943	OTU_5495	OTU_9790	OTU_9855
OTU_6450	OTU_3859	OTU_5944	OTU_5497	OTU_9791	OTU_9857
OTU_6452	OTU_386	OTU_5951	OTU_5498	OTU_9792	OTU_986
OTU_6453	OTU_3863	OTU_5954	OTU_550	OTU_9795	OTU_9861
OTU_6455	OTU_3867	OTU_5956	OTU_5504	OTU_9801	OTU_9864
OTU_6456	OTU_387	OTU_5957	OTU_5510	OTU_9804	OTU_9865
OTU_6458	OTU_3872	OTU_5958	OTU_5513	OTU_9805	OTU_9866
OTU_6461	OTU_3874	OTU_5959	OTU_5519	OTU_9818	OTU_9867
OTU_6462	OTU_3875	OTU_5962	OTU_552	OTU_9821	OTU_9868
OTU_6463	OTU_3876	OTU_5963	OTU_5528	OTU_9853	OTU_9870
OTU_6464	OTU_3878	OTU_5966	OTU_5529	OTU_9885	OTU_9872
OTU_6466	OTU_3880	OTU_5968	OTU_5530	OTU_990	OTU_9873
OTU_6467	OTU_3881	OTU_5969	OTU_5539	OTU_9922	OTU_9875
OTU_6468	OTU_3882	OTU_5971	OTU_5542	OTU_9923	OTU_9876
OTU_6470	OTU_3883	OTU_5982	OTU_5543	OTU_9924	OTU_9879
OTU_6471	OTU_3887	OTU_5983	OTU_555	OTU_9929	OTU_9881
OTU_6474	OTU_3889	OTU_5985	OTU_5550	OTU_9933	OTU_9883
OTU_6476	OTU_389	OTU_5987	OTU_5551	OTU_9934	OTU_9884
OTU_6478	OTU_3890	OTU_5989	OTU_556	OTU_9936	OTU_9886
OTU_6479	OTU_3894	OTU_599	OTU_5569	OTU_9937	OTU_989
OTU_6480	OTU_3895	OTU_6	OTU_557	OTU_9938	OTU_9896
OTU_6481	OTU_3896	OTU_601	OTU_5571	OTU_9942	OTU_9898
OTU_6482	OTU_3899	OTU_6017	OTU_5574	OTU_9944	OTU_9900
OTU_6484	OTU_39	OTU_6019	OTU_558	OTU_9946	OTU_9901
OTU_6485	OTU_3901	OTU_6023	OTU_5590	OTU_9948	OTU_9903
OTU_6486	OTU_3902	OTU_6025	OTU_5592	OTU_9949	OTU_9905
OTU_649	OTU_3903	OTU_6029	OTU_5599	OTU_995	OTU_9909
OTU_6490	OTU_3904	OTU_6030	OTU_560	OTU_9951	OTU_9918
OTU_6491	OTU_3908	OTU_6031	OTU_5605	OTU_9952	OTU_9919
OTU_6492	OTU_3909	OTU_6034	OTU_5606	OTU_9953	OTU_999
OTU_6493	OTU_391	OTU_6035	OTU_5610	OTU_9956
OTU_6494	OTU_3911	OTU_6037	OTU_5612	OTU_9957
OTU_6496	OTU_3913	OTU_6038	OTU_5613	OTU_9959
OTU_6499	OTU_3914	OTU_6040	OTU_5615	OTU_9960
OTU_6501	OTU_3917	OTU_6045	OTU_5616	OTU_9962
OTU_6502	OTU_3919	OTU_6047	OTU_5618	OTU_9963
OTU_6503	OTU_392	OTU_6048	OTU_5619	OTU_9964
OTU_6504	OTU_3920	OTU_6051	OTU_5623	OTU_9967
OTU_6508	OTU_3921	OTU_6052	OTU_5624	OTU_9971
OTU_6509	OTU_3923	OTU_6054	OTU_5625	OTU_9972
OTU_651	OTU_3925	OTU_6058	OTU_5629	OTU_9973
OTU_6510	OTU_3928	OTU_6059	OTU_5630	OTU_9977
OTU_6516	OTU_3929	OTU_606	OTU_5631	OTU_9978
OTU_6517	OTU_393	OTU_6060	OTU_5633	OTU_9979
OTU_6518	OTU_3931	OTU_6061	OTU_5638	OTU_9980
OTU_6519	OTU_3936	OTU_6062	OTU_5640	OTU_9981
OTU_6521	OTU_3940	OTU_6063	OTU_5642	OTU_9983
OTU_6522	OTU_3943	OTU_6064	OTU_5644	OTU_9985
OTU_6527	OTU_3947	OTU_6065	OTU_5649	OTU_9987
OTU_6530	OTU_395	OTU_6067	OTU_5657	OTU_9989
OTU_6539	OTU_3951	OTU_6069	OTU_5658	OTU_9990
OTU_6544	OTU_3953	OTU_6070	OTU_5659	OTU_9993
OTU_6547	OTU_3954	OTU_6071	OTU_5660	OTU_9995
OTU_6549	OTU_3955	OTU_6073	OTU_5661	OTU_9997
OTU_6550	OTU_3961	OTU_6076	OTU_5663	OTU_9999
OTU_6557	OTU_3962	OTU_6077	OTU_5664
OTU_6558	OTU_3963	OTU_608	OTU_5666
OTU_656	OTU_3964	OTU_6083	OTU_5668
OTU_6561	OTU_3966	OTU_6084	OTU_5670
OTU_6565	OTU_3974	OTU_6085	OTU_5671
OTU_6570	OTU_398	OTU_6086	OTU_5672
OTU_6571	OTU_399	OTU_6090	OTU_5673
OTU_6574	OTU_3991	OTU_6095	OTU_5675
OTU_658	OTU_3994	OTU_6099	OTU_568
OTU_6583	OTU_4	OTU_61	OTU_5681
OTU_6589	OTU_400	OTU_610	OTU_5683
OTU_6592	OTU_4002	OTU_6107	OTU_5685
OTU_66	OTU_4005	OTU_6108	OTU_5686
OTU_6607	OTU_4009	OTU_611	OTU_5687
OTU_661	OTU_401	OTU_6113	OTU_5689
OTU_6612	OTU_4015	OTU_6119	OTU_5690
OTU_6613	OTU_4020	OTU_6123	OTU_5691
OTU_6615	OTU_4024	OTU_6126	OTU_5694
OTU_6616	OTU_4025	OTU_6133	OTU_5695
OTU_6618	OTU_4026	OTU_6134	OTU_5696
OTU_6634	OTU_4029	OTU_6136	OTU_5697
OTU_6637	OTU_403	OTU_6137	OTU_5698
OTU_6638	OTU_4030	OTU_6138	OTU_5699
OTU_6639	OTU_4039	OTU_6143	OTU_5700
OTU_6641	OTU_404	OTU_6145	OTU_5703
OTU_6642	OTU_4041	OTU_6146	OTU_5705
OTU_6644	OTU_4047	OTU_6147	OTU_5706
OTU_6646	OTU_405	OTU_6148	OTU_5709
OTU_6647	OTU_4053	OTU_6151	OTU_5710
OTU_6649	OTU_4055	OTU_6153	OTU_5711
OTU_6651	OTU_4057	OTU_6154	OTU_5712
OTU_6654	OTU_406	OTU_6155	OTU_5713
OTU_6655	OTU_4060	OTU_6157	OTU_5714
OTU_6657	OTU_4061	OTU_6158	OTU_5716
OTU_666	OTU_4063	OTU_6165	OTU_5717
OTU_6663	OTU_4067	OTU_6166	OTU_5718
OTU_6664	OTU_407	OTU_6170	OTU_5719
OTU_6665	OTU_4076	OTU_6174	OTU_572
OTU_6668	OTU_4078	OTU_6175	OTU_5722
OTU_6669	OTU_4080	OTU_6177	OTU_5723
OTU_6672	OTU_4082	OTU_6178	OTU_5724
OTU_6683	OTU_4083	OTU_6179	OTU_5726
OTU_6684	OTU_4085	OTU_618	OTU_5727
OTU_669	OTU_4086	OTU_6180	OTU_5729
OTU_6691	OTU_4088	OTU_6182	OTU_5730
OTU_6693	OTU_4089	OTU_6183	OTU_5735
OTU_6695	OTU_4090	OTU_6184	OTU_5736
OTU_6697	OTU_410	OTU_6185	OTU_5737
OTU_6699	OTU_4102	OTU_6188	OTU_5739
OTU_6705	OTU_411	OTU_6189	OTU_574
OTU_6717	OTU_4118	OTU_6191	OTU_5743
OTU_6720	OTU_4119	OTU_6192	OTU_5744
OTU_6722	OTU_412	OTU_6194	OTU_5745
OTU_6723	OTU_4121	OTU_6198	OTU_5747
OTU_6724	OTU_4124	OTU_6199	OTU_5749
OTU_6725	OTU_4127	OTU_62	OTU_575
OTU_6726	OTU_4129	OTU_6200	OTU_5752
OTU_6727	OTU_413	OTU_6201	OTU_5753
OTU_6729	OTU_4135	OTU_6204	OTU_5759
OTU_6730	OTU_414	OTU_6205	OTU_5764
OTU_6731	OTU_4144	OTU_6206	OTU_5765
OTU_6733	OTU_4145	OTU_6207	OTU_5766
OTU_6735	OTU_4148	OTU_6209	OTU_5767
OTU_6736	OTU_4149	OTU_6210	OTU_5768
OTU_6737	OTU_4156	OTU_6213	OTU_5769
OTU_6739	OTU_4158	OTU_6214	OTU_5770
OTU_6740	OTU_416	OTU_6215	OTU_5771
OTU_6741	OTU_4161	OTU_6216	OTU_5772
OTU_6742	OTU_417	OTU_6222	OTU_5773
OTU_6748	OTU_4179	OTU_6226	OTU_5774
OTU_6751	OTU_418	OTU_6232	OTU_5775
OTU_6752	OTU_4181	OTU_6235	OTU_5777
OTU_6753	OTU_4183	OTU_6242	OTU_5778
OTU_6757	OTU_4188	OTU_6251	OTU_5779
OTU_6759	OTU_4189	OTU_6257	OTU_5780
OTU_6760	OTU_419	OTU_6258	OTU_5782
OTU_6762	OTU_4195	OTU_6270	OTU_5783
OTU_6764	OTU_4196	OTU_6271	OTU_5785
OTU_6765	OTU_4199	OTU_6285	OTU_5787
OTU_6768	OTU_42	OTU_6294	OTU_5789
OTU_6770	OTU_420	OTU_6295	OTU_5792
OTU_6772	OTU_4207	OTU_6296	OTU_5795
OTU_6774	OTU_421	OTU_63	OTU_5797
OTU_6776	OTU_4210	OTU_630	OTU_5798
OTU_6777	OTU_4212	OTU_6300	OTU_5799
OTU_6780	OTU_4215	OTU_6301	OTU_58
OTU_6782	OTU_4217	OTU_6302	OTU_5800
OTU_6783	OTU_4218	OTU_6304	OTU_5803
OTU_6785	OTU_422	OTU_6305	OTU_5804
OTU_6786	OTU_4224	OTU_6306	OTU_5808
OTU_6787	OTU_4225	OTU_6307	OTU_5812
OTU_6788	OTU_4226	OTU_6308	OTU_5815
OTU_6789	OTU_423	OTU_6314	OTU_5816
OTU_6790	OTU_4230	OTU_6319	OTU_5818
OTU_6792	OTU_4231	OTU_6320	OTU_582
OTU_6794	OTU_4234	OTU_6322	OTU_5820
OTU_6795	OTU_4238	OTU_6323	OTU_5821
OTU_6797	OTU_4239	OTU_6325	OTU_5822
OTU_6799	OTU_424	OTU_6326	OTU_5825
OTU_68	OTU_4240	OTU_6327	OTU_5826
OTU_6800	OTU_4242	OTU_6329	OTU_5828
OTU_6803	OTU_4244	OTU_6332	OTU_5829
OTU_6806	OTU_4245	OTU_6333	OTU_5830
OTU_6807	OTU_4248	OTU_6336	OTU_5832
OTU_6809	OTU_4251	OTU_6337	OTU_5834
OTU_6810	OTU_4255	OTU_6343	OTU_5837
OTU_6813	OTU_4256	OTU_6345	OTU_5841
OTU_6815	OTU_4257	OTU_6352	OTU_5842
OTU_6819	OTU_4258	OTU_6353	OTU_5843
OTU_682	OTU_4259	OTU_6355	OTU_5845
OTU_6821	OTU_426	OTU_6358	OTU_5848
OTU_6823	OTU_4261	OTU_636	OTU_5849
OTU_6826	OTU_4262	OTU_6366	OTU_5850
OTU_6829	OTU_4266	OTU_6367	OTU_5851
OTU_6830	OTU_4267	OTU_6368	OTU_5863
OTU_6832	OTU_4269	OTU_6369	OTU_5865
OTU_6834	OTU_4270	OTU_6372	OTU_5868
OTU_6835	OTU_4273	OTU_6373	OTU_587
OTU_6836	OTU_4274	OTU_6374	OTU_5871
OTU_6837	OTU_4276	OTU_6375	OTU_588
OTU_6839	OTU_428	OTU_6376	OTU_5886
OTU_6840	OTU_4283	OTU_638	OTU_589
OTU_6853	OTU_429	OTU_6382	OTU_5892
OTU_6855	OTU_4290	OTU_6389	OTU_5896
OTU_6857	OTU_4292	OTU_639	OTU_5898
OTU_6860	OTU_4293	OTU_6390	OTU_59
OTU_6871	OTU_4307	OTU_6394	OTU_5901
OTU_6874	OTU_431	OTU_6397	OTU_5902
OTU_6876	OTU_4314	OTU_6398	OTU_5903
OTU_6878	OTU_4315	OTU_64	OTU_591
OTU_6885	OTU_4316	OTU_640	OTU_5910
OTU_6888	OTU_4317	OTU_6400	OTU_5911
OTU_689	OTU_4318	OTU_6402	OTU_5912
OTU_6890	OTU_432	OTU_6405	OTU_5913
OTU_6891	OTU_4322	OTU_6408	OTU_5914
OTU_6892	OTU_4324	OTU_641	OTU_5917
OTU_6893	OTU_4325	OTU_6411	OTU_5918
OTU_6894	OTU_433	OTU_6412	OTU_5919
OTU_6896	OTU_4330	OTU_6413	OTU_592
OTU_6897	OTU_434	OTU_6415	OTU_5920
OTU_69	OTU_4343	OTU_6416	OTU_5922
OTU_6905	OTU_4348	OTU_6417	OTU_5923
OTU_6907	OTU_4349	OTU_6418	OTU_5924
OTU_6914	OTU_435	OTU_6419	OTU_5925
OTU_6916	OTU_4350	OTU_642	OTU_5926
OTU_6927	OTU_4352	OTU_6420	OTU_5927
OTU_6930	OTU_4353	OTU_6421	OTU_5928
OTU_6933	OTU_4354	OTU_6422	OTU_5929
OTU_6940	OTU_4356	OTU_6423	OTU_593
OTU_695	OTU_4357	OTU_6424	OTU_5930
OTU_6961	OTU_4358	OTU_6425	OTU_5932
OTU_6964	OTU_4359	OTU_6428	OTU_5935
OTU_6967	OTU_436	OTU_643	OTU_5936
OTU_6968	OTU_4360	OTU_6430	OTU_5937
OTU_6970	OTU_4364	OTU_6431	OTU_5938
OTU_6979	OTU_4365	OTU_6434	OTU_5939
OTU_6984	OTU_4366	OTU_6437	OTU_5940
OTU_6985	OTU_4367	OTU_6438	OTU_5941
OTU_6989	OTU_4369	OTU_6439	OTU_5943
OTU_6991	OTU_437	OTU_6440	OTU_5944
OTU_6993	OTU_4371	OTU_6441	OTU_5951
OTU_6995	OTU_4373	OTU_6442	OTU_5954
OTU_70	OTU_4374	OTU_6443	OTU_5956
OTU_700	OTU_4375	OTU_6445	OTU_5957
OTU_7008	OTU_4378	OTU_6446	OTU_5958
OTU_7009	OTU_4379	OTU_6447	OTU_5959
OTU_7013	OTU_4382	OTU_6448	OTU_5962
OTU_7018	OTU_4383	OTU_6450	OTU_5963
OTU_7021	OTU_4386	OTU_6452	OTU_5966
OTU_7026	OTU_4387	OTU_6453	OTU_5968
OTU_7029	OTU_4388	OTU_6455	OTU_5969
OTU_7033	OTU_439	OTU_6456	OTU_5971
OTU_705	OTU_4390	OTU_6458	OTU_598
OTU_706	OTU_4399	OTU_6461	OTU_5982
OTU_7072	OTU_440	OTU_6462	OTU_5983
OTU_708	OTU_4402	OTU_6463	OTU_5985
OTU_7081	OTU_4405	OTU_6464	OTU_599
OTU_7087	OTU_4406	OTU_6466	OTU_5992
OTU_709	OTU_4407	OTU_6467	OTU_6
OTU_71	OTU_441	OTU_6468	OTU_601
OTU_7102	OTU_4413	OTU_6470	OTU_6017
OTU_7104	OTU_4414	OTU_6471	OTU_6019
OTU_7111	OTU_4415	OTU_6474	OTU_6020
OTU_7113	OTU_4416	OTU_6476	OTU_6023
OTU_7117	OTU_4417	OTU_6478	OTU_6029
OTU_7119	OTU_442	OTU_6479	OTU_6030
OTU_712	OTU_4423	OTU_6480	OTU_6034
OTU_7121	OTU_4427	OTU_6481	OTU_6035
OTU_7133	OTU_4428	OTU_6482	OTU_6036
OTU_7139	OTU_4429	OTU_6484	OTU_6037
OTU_7140	OTU_443	OTU_6485	OTU_6038
OTU_715	OTU_4430	OTU_6486	OTU_6040
OTU_717	OTU_4431	OTU_649	OTU_6045
OTU_7174	OTU_4432	OTU_6490	OTU_6048
OTU_7181	OTU_4433	OTU_6491	OTU_6051
OTU_7196	OTU_4434	OTU_6492	OTU_6052
OTU_7197	OTU_4435	OTU_6493	OTU_6054
OTU_7199	OTU_4438	OTU_6494	OTU_6058
OTU_72	OTU_4439	OTU_6495	OTU_6059
OTU_7201	OTU_4440	OTU_6496	OTU_606
OTU_7202	OTU_4441	OTU_6497	OTU_6060
OTU_7203	OTU_4445	OTU_6499	OTU_6061
OTU_7204	OTU_4446	OTU_6501	OTU_6062
OTU_7205	OTU_4448	OTU_6502	OTU_6063
OTU_7209	OTU_4450	OTU_6503	OTU_6064
OTU_7210	OTU_4452	OTU_6504	OTU_6065
OTU_7211	OTU_4453	OTU_6508	OTU_6067
OTU_7212	OTU_4454	OTU_6509	OTU_6069
OTU_7213	OTU_4455	OTU_651	OTU_6071
OTU_7214	OTU_4456	OTU_6510	OTU_6072
OTU_7217	OTU_4457	OTU_6516	OTU_6073
OTU_7218	OTU_4458	OTU_6517	OTU_6076
OTU_7219	OTU_4459	OTU_6518	OTU_6077
OTU_7220	OTU_446	OTU_6519	OTU_6079
OTU_7221	OTU_4460	OTU_6521	OTU_608
OTU_7222	OTU_4461	OTU_6522	OTU_6083
OTU_7226	OTU_4462	OTU_6525	OTU_6084
OTU_7227	OTU_4463	OTU_6527	OTU_6085
OTU_7228	OTU_4464	OTU_6530	OTU_6086
OTU_7229	OTU_4465	OTU_6539	OTU_6088
OTU_723	OTU_4466	OTU_6542	OTU_6090
OTU_7230	OTU_4468	OTU_6544	OTU_6095
OTU_7231	OTU_4469	OTU_6547	OTU_6099
OTU_7232	OTU_4470	OTU_6549	OTU_61
OTU_7235	OTU_4471	OTU_6550	OTU_610
OTU_7236	OTU_4473	OTU_6557	OTU_6108
OTU_7237	OTU_4474	OTU_6558	OTU_6113
OTU_7239	OTU_4475	OTU_656	OTU_6119
OTU_724	OTU_4477	OTU_6561	OTU_6126
OTU_7240	OTU_4478	OTU_6565	OTU_6130
OTU_7242	OTU_448	OTU_6570	OTU_6133
OTU_7243	OTU_4480	OTU_6571	OTU_6134
OTU_7246	OTU_4481	OTU_6574	OTU_6136
OTU_7247	OTU_4482	OTU_658	OTU_6137
OTU_7249	OTU_4483	OTU_6583	OTU_6138
OTU_7250	OTU_4484	OTU_6589	OTU_6139
OTU_7254	OTU_4485	OTU_6592	OTU_6142
OTU_7256	OTU_4487	OTU_6597	OTU_6143
OTU_7261	OTU_4488	OTU_6598	OTU_6145
OTU_7262	OTU_4489	OTU_66	OTU_6146
OTU_7263	OTU_449	OTU_6607	OTU_6147
OTU_7265	OTU_4490	OTU_661	OTU_6148
OTU_7266	OTU_4493	OTU_6612	OTU_6151
OTU_7267	OTU_4494	OTU_6613	OTU_6153
OTU_7271	OTU_4495	OTU_6615	OTU_6154
OTU_7276	OTU_4496	OTU_6616	OTU_6155
OTU_7278	OTU_4500	OTU_6618	OTU_6158
OTU_7279	OTU_4501	OTU_6634	OTU_6165
OTU_7284	OTU_4503	OTU_6637	OTU_6166
OTU_7285	OTU_4504	OTU_6638	OTU_6170
OTU_7286	OTU_4505	OTU_6639	OTU_6172
OTU_7288	OTU_4507	OTU_6641	OTU_6174
OTU_7289	OTU_4508	OTU_6642	OTU_6175
OTU_729	OTU_4509	OTU_6644	OTU_6177
OTU_7290	OTU_4510	OTU_6646	OTU_6178
OTU_7291	OTU_4511	OTU_6647	OTU_6179
OTU_7292	OTU_4513	OTU_6649	OTU_6180
OTU_7295	OTU_4514	OTU_6650	OTU_6182
OTU_7297	OTU_4516	OTU_6651	OTU_6183
OTU_73	OTU_4517	OTU_6654	OTU_6184
OTU_7302	OTU_452	OTU_6655	OTU_6185
OTU_7304	OTU_4521	OTU_6657	OTU_6186
OTU_7306	OTU_4522	OTU_666	OTU_6188
OTU_7307	OTU_4523	OTU_6663	OTU_6189
OTU_7311	OTU_4524	OTU_6664	OTU_6191
OTU_7315	OTU_4525	OTU_6665	OTU_6192
OTU_7317	OTU_453	OTU_6668	OTU_6198
OTU_7318	OTU_4530	OTU_6669	OTU_6199
OTU_7323	OTU_4531	OTU_6672	OTU_62
OTU_7325	OTU_4532	OTU_6674	OTU_6200
OTU_7327	OTU_4534	OTU_6676	OTU_6201
OTU_7329	OTU_4535	OTU_6680	OTU_6204
OTU_7330	OTU_4536	OTU_6683	OTU_6205
OTU_7332	OTU_4537	OTU_6684	OTU_6206
OTU_7334	OTU_454	OTU_669	OTU_6207
OTU_7335	OTU_4542	OTU_6691	OTU_6209
OTU_7336	OTU_4544	OTU_6693	OTU_6210
OTU_7338	OTU_4545	OTU_6695	OTU_6214
OTU_7339	OTU_4546	OTU_6697	OTU_6215
OTU_7341	OTU_4547	OTU_6699	OTU_6216
OTU_7349	OTU_4549	OTU_6705	OTU_6222
OTU_7351	OTU_455	OTU_6717	OTU_6235
OTU_7352	OTU_4550	OTU_6720	OTU_6242
OTU_7353	OTU_4552	OTU_6722	OTU_6256
OTU_7354	OTU_4553	OTU_6723	OTU_6257
OTU_7355	OTU_4554	OTU_6724	OTU_6258
OTU_7356	OTU_4555	OTU_6725	OTU_6259
OTU_7360	OTU_4556	OTU_6726	OTU_6261
OTU_7367	OTU_4559	OTU_6727	OTU_6270
OTU_7370	OTU_456	OTU_6729	OTU_6271
OTU_7372	OTU_4562	OTU_6730	OTU_6285
OTU_7375	OTU_4563	OTU_6731	OTU_6291
OTU_7378	OTU_4564	OTU_6733	OTU_6292
OTU_738	OTU_4565	OTU_6735	OTU_6295
OTU_7381	OTU_4566	OTU_6736	OTU_6296
OTU_7389	OTU_4567	OTU_6737	OTU_63
OTU_7390	OTU_4568	OTU_6739	OTU_630
OTU_7391	OTU_4569	OTU_6740	OTU_6300
OTU_7393	OTU_457	OTU_6741	OTU_6301
OTU_74	OTU_4570	OTU_6742	OTU_6302
OTU_7401	OTU_4571	OTU_6748	OTU_6304
OTU_7408	OTU_4572	OTU_6751	OTU_6305
OTU_7409	OTU_4573	OTU_6752	OTU_6306
OTU_7410	OTU_4575	OTU_6753	OTU_6307
OTU_7414	OTU_4576	OTU_6757	OTU_6308
OTU_7416	OTU_4577	OTU_6759	OTU_6314
OTU_7426	OTU_4578	OTU_6760	OTU_6316
OTU_7429	OTU_4579	OTU_6762	OTU_6319
OTU_7431	OTU_458	OTU_6764	OTU_6320
OTU_7436	OTU_4581	OTU_6765	OTU_6322
OTU_7437	OTU_4582	OTU_6768	OTU_6323
OTU_7439	OTU_4583	OTU_6770	OTU_6325
OTU_7440	OTU_4589	OTU_6772	OTU_6326
OTU_7441	OTU_459	OTU_6774	OTU_6327
OTU_7442	OTU_4590	OTU_6776	OTU_6329
OTU_7445	OTU_4591	OTU_6777	OTU_6332
OTU_7446	OTU_4592	OTU_6778	OTU_6333
OTU_7447	OTU_4594	OTU_6780	OTU_6336
OTU_745	OTU_4595	OTU_6782	OTU_6337
OTU_7452	OTU_4596	OTU_6783	OTU_6343
OTU_7456	OTU_460	OTU_6785	OTU_6345
OTU_7461	OTU_4600	OTU_6786	OTU_6352
OTU_7462	OTU_4601	OTU_6787	OTU_6353
OTU_7465	OTU_4602	OTU_6788	OTU_6355
OTU_7472	OTU_4604	OTU_6789	OTU_6356
OTU_7475	OTU_4605	OTU_6790	OTU_6358
OTU_7488	OTU_4606	OTU_6792	OTU_6366
OTU_7489	OTU_4607	OTU_6794	OTU_6367
OTU_7492	OTU_4608	OTU_6795	OTU_6369
OTU_7496	OTU_461	OTU_6797	OTU_637
OTU_7498	OTU_4610	OTU_6799	OTU_6373
OTU_7500	OTU_4612	OTU_68	OTU_6374
OTU_7501	OTU_4614	OTU_6800	OTU_6375
OTU_7504	OTU_4622	OTU_6803	OTU_6376
OTU_7505	OTU_4623	OTU_6806	OTU_6378
OTU_7506	OTU_4624	OTU_6807	OTU_638
OTU_7507	OTU_4625	OTU_6809	OTU_6382
OTU_7509	OTU_4627	OTU_6810	OTU_6389
OTU_7511	OTU_4628	OTU_6813	OTU_639
OTU_7513	OTU_4629	OTU_6815	OTU_6394
OTU_7517	OTU_4630	OTU_6819	OTU_6397
OTU_7524	OTU_4631	OTU_682	OTU_6398
OTU_7525	OTU_4632	OTU_6821	OTU_64
OTU_7532	OTU_4633	OTU_6822	OTU_640
OTU_7533	OTU_4634	OTU_6823	OTU_6400
OTU_7539	OTU_4635	OTU_6826	OTU_6402
OTU_7540	OTU_4636	OTU_6829	OTU_6405
OTU_7541	OTU_4637	OTU_6830	OTU_6406
OTU_7544	OTU_4639	OTU_6832	OTU_6408
OTU_755	OTU_4641	OTU_6833	OTU_641
OTU_7556	OTU_4642	OTU_6834	OTU_6411
OTU_7557	OTU_4643	OTU_6835	OTU_6412
OTU_7558	OTU_4644	OTU_6836	OTU_6413
OTU_7563	OTU_4646	OTU_6837	OTU_6414
OTU_7564	OTU_4649	OTU_6839	OTU_6415
OTU_7566	OTU_465	OTU_6840	OTU_6416
OTU_757	OTU_4650	OTU_6853	OTU_6417
[truncated: 3,022 more rows]
