# Supplementary material for: Changes in enzyme activity and microbial community of rhizosphere soil under continuously monocultured Passiflora edulis treatment
Source: PLoS One. 2025 Jul 16;20(7):e0328363. doi: 10.1371/journal.pone.0328363 (PMC12266385; doi:10.1371/journal.pone.0328363)
Supplement: S3 Table — (XLSX) [file pone.0328363.s003.xlsx]

## Sheet: sheet1
Fig.3 The weighted UniFrac (A) and PCoA (B) analysis of bacterial samples in passion fruit rhizosphere soil.
	CK1	CK2	CK3	SY1	SY2	SY3	FY1	FY2	FY3
CK1	0	0.244854	0.253584	0.568313	0.571583	0.571004	0.477095	0.450648	0.470729
CK2	0.244854	0	0.255365	0.572445	0.57397	0.574376	0.473102	0.451468	0.465806
CK3	0.253584	0.255365	0	0.573594	0.571523	0.580244	0.473124	0.452067	0.470407
SY1	0.568313	0.572445	0.573594	0	0.310782	0.290754	0.546808	0.525232	0.538938
SY2	0.571583	0.57397	0.571523	0.310782	0	0.308279	0.542112	0.522115	0.540741
SY3	0.571004	0.574376	0.580244	0.290754	0.308279	0	0.554594	0.531145	0.546671
FY1	0.477095	0.473102	0.473124	0.546808	0.542112	0.554594	0	0.322053	0.322706
FY2	0.450648	0.451468	0.452067	0.525232	0.522115	0.531145	0.322053	0	0.325614
FY3	0.470729	0.465806	0.470407	0.538938	0.540741	0.546671	0.322706	0.325614	0
