# Supplementary material for: Changes in enzyme activity and microbial community of rhizosphere soil under continuously monocultured Passiflora edulis treatment
Source: PLoS One. 2025 Jul 16;20(7):e0328363. doi: 10.1371/journal.pone.0328363 (PMC12266385; doi:10.1371/journal.pone.0328363)
Supplement: S4 Table — (XLS) [file pone.0328363.s004.xls]

## Sheet: Sheet1
Fig.4 Analysis of community heatmap at the genus level of dominant bacteria in the rhizosphere soil of continuous cropping passion fruit
Acidothermus		Repeat1	Repeat2	Repeat3	Average	Stdev
	CK	2.03	1.98	1.39	1.8	0.2055
	FY	1.66	1.55	1.44	1.55	0.0635
	SY	2.46	2.82	2.22	2.5	0.1744
Acidibacter	CK	0.9	0.983	0.547	0.81	0.1337
	FY	1.42	1.13	1.02	1.19	0.1193
	SY	2.52	2.67	2.97	2.72	0.1323
Rhizomicrobium	CK	1.05	1.19	0.91	1.05	0.0808
	FY	2.37	2.16	2.1	2.21	0.0819
	SY	1.15	1.11	1.37	1.21	0.0808
Nitrospira	CK	1.63	1.58	1.2	1.47	0.1358
	FY	1.89	1.98	1.95	1.94	0.0265
	SY	0.74	0.81	0.82	0.79	0.0252
Burkholderia	CK	0.76	0.67	0.55	0.66	0.0608
	FY	1.62	1.67	1.69	1.66	0.0208
	SY	0.87	0.98	0.61	0.82	0.1097
Bacillus	CK	0.76	0.79	0.61	0.72	0.0557
	FY	0.98	0.923	0.797	0.9	0.0541
	SY	1.32	1.27	1.52	1.37	0.0764
Sphingomonas	CK	0.63	0.65	0.58	0.62	0.0208
	FY	2.01	1.7	1.81	1.84	0.0907
	SY	0.15	0.25	0.2	0.2	0.0289
Acidobacterium	CK	0.52	0.58	0.7	0.6	0.0529
	FY	0.34	0.45	0.56	0.45	0.0635
	SY	1.68	1.89	2.37	1.98	0.2042
Gemmatimonas	CK	0.61	0.69	0.56	0.62	0.0379
	FY	1.2	1.18	0.98	1.12	0.0702
	SY	0.25	0.27	0.29	0.27	0.0115
streptomyces	CK	0.16	0.21	0.2	0.19	0.0153
	FY	1.1	1.12	0.96	1.06	0.0503
	SY	0.27	0.28	0.26	0.27	0.0058
Nocardioides	CK	0.51	0.54	0.36	0.47	0.0557
	FY	0.85	0.83	0.75	0.81	0.0306
	SY	0.12	0.15	0.15	0.14	0.01
