# Supplementary material for: Changes in enzyme activity and microbial community of rhizosphere soil under continuously monocultured Passiflora edulis treatment
Source: PLoS One. 2025 Jul 16;20(7):e0328363. doi: 10.1371/journal.pone.0328363 (PMC12266385; doi:10.1371/journal.pone.0328363)
Supplement: S5 Table — (XLSX) [file pone.0328363.s005.xlsx]

## Sheet: Sheet1
Fig 5. chessboard score of rhizosphere soil colonies of continuous cropping passiflora edulis
	CK	FY	SY
C-score obs	0.12614	0.19068	0.18034
C-score sim	0.12614	0.19067	0.18034
SES	0.38785	2.6929	-0.33059
