# Supplementary material for: Changes in enzyme activity and microbial community of rhizosphere soil under continuously monocultured Passiflora edulis treatment
Source: PLoS One. 2025 Jul 16;20(7):e0328363. doi: 10.1371/journal.pone.0328363 (PMC12266385; doi:10.1371/journal.pone.0328363)
Supplement: S6 Table — (XLS) [file pone.0328363.s006.xls]

## Sheet: Sheet1
Fig.6 In situ analysis of total bacteria and fungi in the rhizosphere soil of passion fruit under continuous monocropping treatment
		Repeat1	Repeat2	Repeat3	Average	Stdev
The microbial flora(cell/g soil) Bacteria(×108)	CK	8.73	8.95	8.71	8.7967	0.1332
	FY	10.12	10.51	9.79	10.14	0.3604
	SY	9.12	9.24	9.18	9.18	0.06
The microbial flora(cell/g soil) Fungi(×108)	CK	1.27	0.96	0.95	1.06	0.1819
	FY	1.35	0.98	1.07	1.1333	0.193
	SY	2.43	2.26	3.35	2.68	0.2211
